# Supplementary material for: Access to SCF3‑Substituted Indolizines via a Photocatalytic Late-Stage Functionalization Protocol
Source: Org Lett. 2025 Jul 21;27(31):8389–93. doi: 10.1021/acs.orglett.5c02079 (PMC12340967; doi:10.1021/acs.orglett.5c02079)
Supplement: Supplementary file 2 [file ol5c02079_si_002.zip]

Archive with 5,310 entries (4,128 files):
- FID for Publication/2a/
- FID for Publication/2a/13C/
- FID for Publication/2a/13C/acqu
- FID for Publication/2a/13C/acqus
- FID for Publication/2a/13C/adcInfo_TRX2.xml
- FID for Publication/2a/13C/au/
- FID for Publication/2a/13C/au/src/
- FID for Publication/2a/13C/au/src/au_zg
- FID for Publication/2a/13C/au/src/proc_1d
- FID for Publication/2a/13C/audita.txt
- FID for Publication/2a/13C/fid
- FID for Publication/2a/13C/format.temp
- FID for Publication/2a/13C/lists/
- FID for Publication/2a/13C/lists/cpd/
- FID for Publication/2a/13C/lists/cpd/waltz65
- FID for Publication/2a/13C/lists/form/
- FID for Publication/2a/13C/lists/form/plot_acqu.form
- FID for Publication/2a/13C/lists/pp/
- FID for Publication/2a/13C/lists/pp/Avance.incl
- FID for Publication/2a/13C/lists/pp/Delay.incl
- FID for Publication/2a/13C/lists/pp/zgpg30
- FID for Publication/2a/13C/pdata/
- FID for Publication/2a/13C/pdata/1/
- FID for Publication/2a/13C/pdata/1/1i
- FID for Publication/2a/13C/pdata/1/1r
- FID for Publication/2a/13C/pdata/1/auditp.txt
- FID for Publication/2a/13C/pdata/1/intrng
- FID for Publication/2a/13C/pdata/1/outd
- FID for Publication/2a/13C/pdata/1/peaklist.xml
- FID for Publication/2a/13C/pdata/1/peakrng
- FID for Publication/2a/13C/pdata/1/peaks
- FID for Publication/2a/13C/pdata/1/proc
- FID for Publication/2a/13C/pdata/1/procs
- FID for Publication/2a/13C/pdata/1/thumb.png
- FID for Publication/2a/13C/pdata/1/title
- FID for Publication/2a/13C/prosol_History
- FID for Publication/2a/13C/pulseprogram.precomp
- FID for Publication/2a/13C/scon2
- FID for Publication/2a/13C/shimvalues
- FID for Publication/2a/13C/specpar
- FID for Publication/2a/13C/topshimreport
- FID for Publication/2a/13C/uxnmr.info
- FID for Publication/2a/13C/uxnmr.par
- FID for Publication/2a/13C/vtc_pid_settings
- FID for Publication/2a/19F/
- FID for Publication/2a/19F/acqu
- FID for Publication/2a/19F/acqus
- FID for Publication/2a/19F/adcInfo_TRX1.xml
- FID for Publication/2a/19F/au/
- FID for Publication/2a/19F/au/src/
- FID for Publication/2a/19F/au/src/au_zg
- FID for Publication/2a/19F/au/src/proc_1dapks
- FID for Publication/2a/19F/audita.txt
- FID for Publication/2a/19F/fid
- FID for Publication/2a/19F/format.temp
- FID for Publication/2a/19F/lists/
- FID for Publication/2a/19F/lists/form/
- FID for Publication/2a/19F/lists/form/plot_acqu.form
- FID for Publication/2a/19F/lists/pp/
- FID for Publication/2a/19F/lists/pp/Avance.incl
- FID for Publication/2a/19F/lists/pp/zg
- FID for Publication/2a/19F/pdata/
- FID for Publication/2a/19F/pdata/1/
- FID for Publication/2a/19F/pdata/1/1i
- FID for Publication/2a/19F/pdata/1/1r
- FID for Publication/2a/19F/pdata/1/auditp.txt
- FID for Publication/2a/19F/pdata/1/integrals.txt
- FID for Publication/2a/19F/pdata/1/intrng
- FID for Publication/2a/19F/pdata/1/outd
- FID for Publication/2a/19F/pdata/1/peaklist.xml
- FID for Publication/2a/19F/pdata/1/peakrng
- FID for Publication/2a/19F/pdata/1/peaks
- FID for Publication/2a/19F/pdata/1/proc
- FID for Publication/2a/19F/pdata/1/procs
- FID for Publication/2a/19F/pdata/1/thumb.png
- FID for Publication/2a/19F/pdata/1/title
- FID for Publication/2a/19F/prosol_History
- FID for Publication/2a/19F/pulseprogram.precomp
- FID for Publication/2a/19F/scon2
- FID for Publication/2a/19F/shimvalues
- FID for Publication/2a/19F/specpar
- FID for Publication/2a/19F/topshimreport
- FID for Publication/2a/19F/uxnmr.info
- FID for Publication/2a/19F/uxnmr.par
- FID for Publication/2a/19F/vtc_pid_settings
- FID for Publication/2a/1H/
- FID for Publication/2a/1H/acqu
- FID for Publication/2a/1H/acqus
- FID for Publication/2a/1H/adcInfo_TRX1.xml
- FID for Publication/2a/1H/au/
- FID for Publication/2a/1H/au/src/
- FID for Publication/2a/1H/au/src/au_zg
- FID for Publication/2a/1H/au/src/proc_1djn
- FID for Publication/2a/1H/audita.txt
- FID for Publication/2a/1H/fid
- FID for Publication/2a/1H/format.temp
- FID for Publication/2a/1H/lists/
- FID for Publication/2a/1H/lists/form/
- FID for Publication/2a/1H/lists/form/plot_acqu.form
- FID for Publication/2a/1H/lists/pp/
- FID for Publication/2a/1H/lists/pp/Avance.incl
- FID for Publication/2a/1H/lists/pp/zg30
- FID for Publication/2a/1H/pdata/
- FID for Publication/2a/1H/pdata/1/
- FID for Publication/2a/1H/pdata/1/1i
- FID for Publication/2a/1H/pdata/1/1r
- FID for Publication/2a/1H/pdata/1/auditp.txt
- FID for Publication/2a/1H/pdata/1/integrals.txt
- FID for Publication/2a/1H/pdata/1/intrng
- FID for Publication/2a/1H/pdata/1/outd
- FID for Publication/2a/1H/pdata/1/peaklist.xml
- FID for Publication/2a/1H/pdata/1/peakrng
- FID for Publication/2a/1H/pdata/1/peaks
- FID for Publication/2a/1H/pdata/1/proc
- FID for Publication/2a/1H/pdata/1/procs
- FID for Publication/2a/1H/pdata/1/thumb.png
- FID for Publication/2a/1H/pdata/1/title
- FID for Publication/2a/1H/prosol_History
- FID for Publication/2a/1H/pulseprogram.precomp
- FID for Publication/2a/1H/scon2
- FID for Publication/2a/1H/shimvalues
- FID for Publication/2a/1H/specpar
- FID for Publication/2a/1H/topshimreport
- FID for Publication/2a/1H/uxnmr.info
- FID for Publication/2a/1H/uxnmr.par
- FID for Publication/2a/1H/vtc_pid_settings
- FID for Publication/2a/DEPT/
- FID for Publication/2a/DEPT/acqu
- FID for Publication/2a/DEPT/acqus
- FID for Publication/2a/DEPT/adcInfo_TRX2.xml
- FID for Publication/2a/DEPT/au/
- FID for Publication/2a/DEPT/au/src/
- FID for Publication/2a/DEPT/au/src/au_zg
- FID for Publication/2a/DEPT/au/src/proc_1d
- FID for Publication/2a/DEPT/audita.txt
- FID for Publication/2a/DEPT/fid
- FID for Publication/2a/DEPT/format.temp
- FID for Publication/2a/DEPT/lists/
- FID for Publication/2a/DEPT/lists/cpd/
- FID for Publication/2a/DEPT/lists/cpd/waltz65
- FID for Publication/2a/DEPT/lists/form/
- FID for Publication/2a/DEPT/lists/form/plot_acqu.form
- FID for Publication/2a/DEPT/lists/pp/
- FID for Publication/2a/DEPT/lists/pp/Avance.incl
- FID for Publication/2a/DEPT/lists/pp/Delay.incl
- FID for Publication/2a/DEPT/lists/pp/dept135
- FID for Publication/2a/DEPT/pdata/
- FID for Publication/2a/DEPT/pdata/1/
- FID for Publication/2a/DEPT/pdata/1/1i
- FID for Publication/2a/DEPT/pdata/1/1r
- FID for Publication/2a/DEPT/pdata/1/auditp.txt
- FID for Publication/2a/DEPT/pdata/1/intrng
- FID for Publication/2a/DEPT/pdata/1/outd
- FID for Publication/2a/DEPT/pdata/1/peaklist.xml
- FID for Publication/2a/DEPT/pdata/1/peakrng
- FID for Publication/2a/DEPT/pdata/1/peaks
- FID for Publication/2a/DEPT/pdata/1/proc
- FID for Publication/2a/DEPT/pdata/1/procs
- FID for Publication/2a/DEPT/pdata/1/title
- FID for Publication/2a/DEPT/prosol_History
- FID for Publication/2a/DEPT/pulseprogram.precomp
- FID for Publication/2a/DEPT/scon2
- FID for Publication/2a/DEPT/shimvalues
- FID for Publication/2a/DEPT/specpar
- FID for Publication/2a/DEPT/uxnmr.info
- FID for Publication/2a/DEPT/uxnmr.par
- FID for Publication/2a/DEPT/vtc_pid_settings
- FID for Publication/2aa/
- FID for Publication/2aa/13C/
- FID for Publication/2aa/13C/acqu
- FID for Publication/2aa/13C/acqus
- FID for Publication/2aa/13C/adcInfo_TRX2.xml
- FID for Publication/2aa/13C/au/
- FID for Publication/2aa/13C/au/src/
- FID for Publication/2aa/13C/au/src/au_zg
- FID for Publication/2aa/13C/au/src/proc_1d
- FID for Publication/2aa/13C/audita.txt
- FID for Publication/2aa/13C/fid
- FID for Publication/2aa/13C/format.temp
- FID for Publication/2aa/13C/lists/
- FID for Publication/2aa/13C/lists/cpd/
- FID for Publication/2aa/13C/lists/cpd/waltz65
- FID for Publication/2aa/13C/lists/form/
- FID for Publication/2aa/13C/lists/form/plot_acqu.form
- FID for Publication/2aa/13C/lists/pp/
- FID for Publication/2aa/13C/lists/pp/Avance.incl
- FID for Publication/2aa/13C/lists/pp/Delay.incl
- FID for Publication/2aa/13C/lists/pp/zgpg30
- FID for Publication/2aa/13C/pdata/
- FID for Publication/2aa/13C/pdata/1/
- FID for Publication/2aa/13C/pdata/1/1i
- FID for Publication/2aa/13C/pdata/1/1r
- FID for Publication/2aa/13C/pdata/1/auditp.txt
- FID for Publication/2aa/13C/pdata/1/intrng
- FID for Publication/2aa/13C/pdata/1/outd
- FID for Publication/2aa/13C/pdata/1/peaklist.xml
- FID for Publication/2aa/13C/pdata/1/peakrng
- FID for Publication/2aa/13C/pdata/1/peaks
- FID for Publication/2aa/13C/pdata/1/proc
- FID for Publication/2aa/13C/pdata/1/procs
- FID for Publication/2aa/13C/pdata/1/title
- FID for Publication/2aa/13C/prosol_History
- FID for Publication/2aa/13C/pulseprogram.precomp
- FID for Publication/2aa/13C/scon2
- FID for Publication/2aa/13C/shimvalues
- FID for Publication/2aa/13C/specpar
- FID for Publication/2aa/13C/uxnmr.info
- FID for Publication/2aa/13C/uxnmr.par
- FID for Publication/2aa/13C/vtc_pid_settings
- FID for Publication/2aa/19F/
- FID for Publication/2aa/19F/acqu
- FID for Publication/2aa/19F/acqus
- FID for Publication/2aa/19F/adcInfo_TRX3.xml
- FID for Publication/2aa/19F/au/
- FID for Publication/2aa/19F/au/src/
- FID for Publication/2aa/19F/au/src/au_zg
- FID for Publication/2aa/19F/au/src/proc_1dapks
- FID for Publication/2aa/19F/audita.txt
- FID for Publication/2aa/19F/fid
- FID for Publication/2aa/19F/format.temp
- FID for Publication/2aa/19F/lists/
- FID for Publication/2aa/19F/lists/cpd/
- FID for Publication/2aa/19F/lists/cpd/waltz16
- FID for Publication/2aa/19F/lists/form/
- FID for Publication/2aa/19F/lists/form/plot_acqu.form
- FID for Publication/2aa/19F/lists/pp/
- FID for Publication/2aa/19F/lists/pp/Avance.incl
- FID for Publication/2aa/19F/lists/pp/zgig30
- FID for Publication/2aa/19F/pdata/
- FID for Publication/2aa/19F/pdata/1/
- FID for Publication/2aa/19F/pdata/1/1i
- FID for Publication/2aa/19F/pdata/1/1r
- FID for Publication/2aa/19F/pdata/1/auditp.txt
- FID for Publication/2aa/19F/pdata/1/intrng
- FID for Publication/2aa/19F/pdata/1/outd
- FID for Publication/2aa/19F/pdata/1/peaklist.xml
- FID for Publication/2aa/19F/pdata/1/peakrng
- FID for Publication/2aa/19F/pdata/1/peaks
- FID for Publication/2aa/19F/pdata/1/proc
- FID for Publication/2aa/19F/pdata/1/procs
- FID for Publication/2aa/19F/pdata/1/thumb.png
- FID for Publication/2aa/19F/pdata/1/title
- FID for Publication/2aa/19F/prosol_History
- FID for Publication/2aa/19F/pulseprogram.precomp
- FID for Publication/2aa/19F/scon2
- FID for Publication/2aa/19F/shimvalues
- FID for Publication/2aa/19F/specpar
- FID for Publication/2aa/19F/uxnmr.info
- FID for Publication/2aa/19F/uxnmr.par
- FID for Publication/2aa/19F/vtc_pid_settings
- FID for Publication/2aa/1H/
- FID for Publication/2aa/1H/acqu
- FID for Publication/2aa/1H/acqus
- FID for Publication/2aa/1H/adcInfo_TRX1.xml
- FID for Publication/2aa/1H/au/
- FID for Publication/2aa/1H/au/src/
- FID for Publication/2aa/1H/au/src/au_zg
- FID for Publication/2aa/1H/au/src/proc_1djn
- FID for Publication/2aa/1H/audita.txt
- FID for Publication/2aa/1H/fid
- FID for Publication/2aa/1H/format.temp
- FID for Publication/2aa/1H/lists/
- FID for Publication/2aa/1H/lists/form/
- FID for Publication/2aa/1H/lists/form/plot_acqu.form
- FID for Publication/2aa/1H/lists/pp/
- FID for Publication/2aa/1H/lists/pp/Avance.incl
- FID for Publication/2aa/1H/lists/pp/zg30
- FID for Publication/2aa/1H/pdata/
- FID for Publication/2aa/1H/pdata/1/
- FID for Publication/2aa/1H/pdata/1/1i
- FID for Publication/2aa/1H/pdata/1/1r
- FID for Publication/2aa/1H/pdata/1/auditp.txt
- FID for Publication/2aa/1H/pdata/1/integrals.txt
- FID for Publication/2aa/1H/pdata/1/intrng
- FID for Publication/2aa/1H/pdata/1/outd
- FID for Publication/2aa/1H/pdata/1/peaklist.xml
- FID for Publication/2aa/1H/pdata/1/peakrng
- FID for Publication/2aa/1H/pdata/1/peaks
- FID for Publication/2aa/1H/pdata/1/proc
- FID for Publication/2aa/1H/pdata/1/procs
- FID for Publication/2aa/1H/pdata/1/thumb.png
- FID for Publication/2aa/1H/pdata/1/title
- FID for Publication/2aa/1H/prosol_History
- FID for Publication/2aa/1H/pulseprogram.precomp
- FID for Publication/2aa/1H/scon2
- FID for Publication/2aa/1H/shimvalues
- FID for Publication/2aa/1H/specpar
- FID for Publication/2aa/1H/topshimreport
- FID for Publication/2aa/1H/uxnmr.info
- FID for Publication/2aa/1H/uxnmr.par
- FID for Publication/2aa/1H/vtc_pid_settings
- FID for Publication/2aa/DEPT/
- FID for Publication/2aa/DEPT/acqu
- FID for Publication/2aa/DEPT/acqus
- FID for Publication/2aa/DEPT/adcInfo_TRX2.xml
- FID for Publication/2aa/DEPT/au/
- FID for Publication/2aa/DEPT/au/src/
- FID for Publication/2aa/DEPT/au/src/au_zg
- FID for Publication/2aa/DEPT/au/src/proc_1djn
- FID for Publication/2aa/DEPT/audita.txt
[truncated: 5,010 more entries]
