# Supplementary material for: Access to SCF3‑Substituted Indolizines via a Photocatalytic Late-Stage Functionalization Protocol
Source: Org Lett. 2025 Jul 21;27(31):8389–93. doi: 10.1021/acs.orglett.5c02079 (PMC12340967; doi:10.1021/acs.orglett.5c02079)
Supplement: Supplementary file 2 [file ol5c02079_si_002.zip › FID for Publication/2a/13C/audita.txt]

##TITLE= Audit trail, TopSpin 4.4.1
##JCAMPDX= 5.01
##ORIGIN= Bruker BioSpin GmbH & Co. KG
##OWNER= root
$$ /root/.topspin-BladeEpu/local_acqu/ks456-4a/11/audita.txt
##AUDIT TRAIL=  $$ (NUMBER, WHEN, WHO, WHERE, PROCESS, VERSION, WHAT)
(   1,<2025-02-13T16:24:43.000+0000>,<NMR400NEO\nmrsu>,<NMR400NEO>,<go4>,<TopSpin 4.4.1>,
      <acquisition in progress>)
$$ U:/DATA/NMR/NMR/ks456-4a/11/audita.txt
(   2,<2025-02-13T16:39:33.079+0000>,<NMR400NEO\nmrsu>,<NMR400NEO>,<go4>,<TopSpin 4.4.1>,
      <created by zg on 'Avance Neo 400' (NMR400NEO) by user 'NMR400NEO\nmrsu'
       on data set with UUID '07d6b2b2-ea27-11ef-a147-0030d62beeb4'
       started at 2025-02-13 16:24:43.000 +0000, POWCHK enabled, PULCHK disabled,
       completed at 2025-02-13 16:39:33.078 +0000
       configuration hash MD5:
       4E 22 4B 88 86 9F 84 7C 6B C0 DD 16 36 7B 4C 91
       double data hash MD5: 64K
       41 EE 50 92 3A 0F 09 7E 87 FC DC FF C8 17 F0 CB>)
(   3,<2025-02-13T17:39:33.683+0100>,<nmrsu>,<NMR400neo>,<xwish3>,<TopSpin 4.4.1>,
      <ICON-NMR User ID: nmr
       double data hash MD5: 64K
       41 EE 50 92 3A 0F 09 7E 87 FC DC FF C8 17 F0 CB>)
##END=

$$ hash MD5
$$ F0 F5 A7 82 02 44 92 5F FA 28 7B 07 EA A6 F3 2D
