# Supplementary material for: Access to SCF3‑Substituted Indolizines via a Photocatalytic Late-Stage Functionalization Protocol
Source: Org Lett. 2025 Jul 21;27(31):8389–93. doi: 10.1021/acs.orglett.5c02079 (PMC12340967; doi:10.1021/acs.orglett.5c02079)
Supplement: Supplementary file 2 [file ol5c02079_si_002.zip › FID for Publication/2a/13C/pdata/1/intrng]

P 0
143.269661   142.944760
141.031451   140.713769
130.916185   129.667120
129.255578   128.930676
128.923456   128.497475
128.490255   128.215893
126.981268   126.743007
126.215944   124.909118
118.461629   117.732406
115.508636   115.205395
114.743313   114.209030
101.631734   101.335712
85.148400   84.902919
82.217066   81.574484
77.596246   77.191924
77.184704   76.946443
76.939223   76.412160
