# Supplementary material for: Access to SCF3‑Substituted Indolizines via a Photocatalytic Late-Stage Functionalization Protocol
Source: Org Lett. 2025 Jul 21;27(31):8389–93. doi: 10.1021/acs.orglett.5c02079 (PMC12340967; doi:10.1021/acs.orglett.5c02079)
Supplement: Supplementary file 2 [file ol5c02079_si_002.zip › FID for Publication/2a/13C/pdata/1/peaklist.xml]

<?xml version="1.0" encoding="UTF-8"?>
<PeakList>
  <PeakList1D>
    <PeakList1DHeader creator="nmrsu" date="2025-02-13T17:39:35.552+01:00" expNo="11" name="ks456-4a" owner="" procNo="1" source="U:/DATA/NMR/NMR">
      <PeakPickDetails>F1=218.293015ppm, F2=-18.293009ppm, MI=0.00cm, MAXI=10000.00cm, PC=1.400
      </PeakPickDetails>
    </PeakList1DHeader>
    <Peak1D F1="143.109967" intensity="1.179932e+00" type="0"/>
    <Peak1D F1="140.872899" intensity="1.737756e+00" type="0"/>
    <Peak1D F1="130.738836" intensity="2.893494e+00" type="0"/>
    <Peak1D F1="129.996421" intensity="8.778264e-01" type="0"/>
    <Peak1D F1="129.859614" intensity="1.010738e+01" type="0"/>
    <Peak1D F1="129.042206" intensity="7.019467e+00" type="0"/>
    <Peak1D F1="128.674640" intensity="1.500000e+01" type="0"/>
    <Peak1D F1="128.359688" intensity="6.198366e-01" type="0"/>
    <Peak1D F1="126.862342" intensity="9.470126e-01" type="0"/>
    <Peak1D F1="126.025431" intensity="6.662241e+00" type="0"/>
    <Peak1D F1="125.297773" intensity="3.110006e+00" type="0"/>
    <Peak1D F1="117.879507" intensity="7.042310e+00" type="0"/>
    <Peak1D F1="115.336899" intensity="2.079266e+00" type="0"/>
    <Peak1D F1="114.583344" intensity="6.270589e+00" type="0"/>
    <Peak1D F1="101.497740" intensity="5.664567e-01" type="0"/>
    <Peak1D F1="85.030299" intensity="1.513044e+00" type="0"/>
    <Peak1D F1="77.371353" intensity="1.304597e+01" type="0"/>
    <Peak1D F1="77.260359" intensity="6.994585e-01" type="0"/>
    <Peak1D F1="77.053954" intensity="1.349914e+01" type="0"/>
    <Peak1D F1="76.736329" intensity="1.311949e+01" type="0"/>
  </PeakList1D>
</PeakList>
