# Supplementary material for: Access to SCF3‑Substituted Indolizines via a Photocatalytic Late-Stage Functionalization Protocol
Source: Org Lett. 2025 Jul 21;27(31):8389–93. doi: 10.1021/acs.orglett.5c02079 (PMC12340967; doi:10.1021/acs.orglett.5c02079)
Supplement: Supplementary file 2 [file ol5c02079_si_002.zip › FID for Publication/2a/19F/audita.txt]

##TITLE= Audit trail, TopSpin 4.4.1
##JCAMPDX= 5.01
##ORIGIN= Bruker BioSpin GmbH & Co. KG
##OWNER= root
$$ /root/.topspin-BladeEpu/local_acqu/ks456-2a/19/audita.txt
##AUDIT TRAIL=  $$ (NUMBER, WHEN, WHO, WHERE, PROCESS, VERSION, WHAT)
(   1,<2025-02-13T07:23:05.472+0000>,<NMR400NEO\nmrsu>,<NMR400NEO>,<go4>,<TopSpin 4.4.1>,
      <acquisition in progress>)
$$ U:/DATA/nmradvance/nmr/ks456-2a/19/audita.txt
(   2,<2025-02-13T07:24:51.534+0000>,<NMR400NEO\nmrsu>,<NMR400NEO>,<go4>,<TopSpin 4.4.1>,
      <created by zg on 'Avance Neo 400' (NMR400NEO) by user 'NMR400NEO\nmrsu'
       on data set with UUID '5dd04f9e-e9db-11ef-96c4-0030d62beeb4'
       started at 2025-02-13 07:23:05.471 +0000, POWCHK enabled, PULCHK disabled,
       completed at 2025-02-13 07:24:51.534 +0000
       configuration hash MD5:
       4E 22 4B 88 86 9F 84 7C 6B C0 DD 16 36 7B 4C 91
       double data hash MD5: 128K
       F6 02 05 74 AA 43 85 13 AC 0B E4 71 FC 62 D8 CF>)
(   3,<2025-02-13T08:24:49.717+0100>,<nmrsu>,<NMR400neo>,<xwish3>,<TopSpin 4.4.1>,
      <ICON-NMR User ID: nmradvance
       double data hash MD5: 128K
       F6 02 05 74 AA 43 85 13 AC 0B E4 71 FC 62 D8 CF>)
##END=

$$ hash MD5
$$ 4F B8 58 AC 3C E5 F1 EA 89 BB D0 75 05 B9 E4 BF
