# Supplementary material for: Access to SCF3‑Substituted Indolizines via a Photocatalytic Late-Stage Functionalization Protocol
Source: Org Lett. 2025 Jul 21;27(31):8389–93. doi: 10.1021/acs.orglett.5c02079 (PMC12340967; doi:10.1021/acs.orglett.5c02079)
Supplement: Supplementary file 2 [file ol5c02079_si_002.zip › FID for Publication/2a/19F/pdata/1/auditp.txt]

##TITLE= Audit trail, TopSpin 4.4.1
##JCAMPDX= 5.01
##ORIGIN= Bruker BioSpin GmbH & Co. KG
##OWNER= nmrsu
$$ U:/DATA/nmradvance/nmr/ks456-2a/19/pdata/1/auditp.txt
##AUDIT TRAIL=  $$ (NUMBER, WHEN, WHO, WHERE, PROCESS, VERSION, WHAT)
(   1,<2025-02-13T07:23:05.472+0000>,<NMR400NEO\nmrsu>,<NMR400NEO>,<go4>,<TopSpin 4.4.1>,
      <acquisition in progress>)
$$ U:/DATA/nmradvance/nmr/ks456-2a/19/audita.txt
(   2,<2025-02-13T07:24:51.534+0000>,<NMR400NEO\nmrsu>,<NMR400NEO>,<go4>,<TopSpin 4.4.1>,
      <created by zg on 'Avance Neo 400' (NMR400NEO) by user 'NMR400NEO\nmrsu'
       on data set with UUID '5dd04f9e-e9db-11ef-96c4-0030d62beeb4'
       started at 2025-02-13 07:23:05.471 +0000, POWCHK enabled, PULCHK disabled,
       completed at 2025-02-13 07:24:51.534 +0000
       configuration hash MD5:
       4E 22 4B 88 86 9F 84 7C 6B C0 DD 16 36 7B 4C 91
       double data hash MD5: 128K
       F6 02 05 74 AA 43 85 13 AC 0B E4 71 FC 62 D8 CF>)
(   3,<2025-02-13T08:24:49.717+0100>,<nmrsu>,<NMR400neo>,<xwish3>,<TopSpin 4.4.1>,
      <ICON-NMR User ID: nmradvance
       double data hash MD5: 128K
       F6 02 05 74 AA 43 85 13 AC 0B E4 71 FC 62 D8 CF>)
(   4,<2025-02-13T08:24:50.796+0100>,<nmrsu>,<NMR400neo>,<proc1d>,<TopSpin 4.4.1>,
      <Start of raw data processing
       ef LB = 2 FT_mod = 6 PKNL = 1 SI = 64K
       fid double data hash MD5: 128K
       F6 02 05 74 AA 43 85 13 AC 0B E4 71 FC 62 D8 CF
       data hash MD5: 64K
       26 3A 6B BE FB E2 50 EE 33 77 05 5E 8D D8 28 3C>)
$$ U:/DATA/nmradvance/nmr/ks456-2a/19/pdata/1/auditp.txt
(   5,<2025-02-13T08:24:50.858+0100>,<nmrsu>,<NMR400neo>,<proc1d>,<TopSpin 4.4.1>,
      <apks
       data hash MD5: 64K
       AF CE F5 2C 07 3A F8 DA D4 C6 33 12 D2 91 63 32>)
(   6,<2025-02-13T08:24:50.932+0100>,<nmrsu>,<NMR400neo>,<sref>,<TopSpin 4.4.1>,
      <sref
       data hash MD5: 64K
       AF CE F5 2C 07 3A F8 DA D4 C6 33 12 D2 91 63 32>)
(   7,<2025-02-13T08:24:50.990+0100>,<nmrsu>,<NMR400neo>,<proc1d>,<TopSpin 4.4.1>,
      <abs ABSG = 5
       data hash MD5: 64K
       8E B0 04 52 E6 12 8D D3 74 3B B1 F8 27 CD 10 D2>)
(   8,<2025-02-13T08:24:51.165+0100>,<nmrsu>,<NMR400neo>,<peak>,<TopSpin 4.4.1>,
      <1D Peak picking
       data hash MD5: 64K
       8E B0 04 52 E6 12 8D D3 74 3B B1 F8 27 CD 10 D2>)
(   9,<2025-02-13T08:24:51.286+0100>,<nmrsu>,<NMR400neo>,<xwish3>,<TopSpin 4.4.1>,
      <ICON-NMR User ID: nmradvance
       data hash MD5: 64K
       8E B0 04 52 E6 12 8D D3 74 3B B1 F8 27 CD 10 D2>)
(  10,<2025-02-13T08:27:43.338+0100>,<nmrsu>,<NMR400neo>,<dataserver>,<TopSpin 4.4.1>,
      <apbk
       
       data hash MD5: 64K
       AF 63 C2 D1 57 43 86 E3 2C 0A A7 86 30 6C 8D E0>)
(  11,<2025-02-13T08:27:43.395+0100>,<nmrsu>,<NMR400neo>,<proc1d>,<TopSpin 4.4.1>,
      <ht
       data hash MD5: 64K
       AF 63 C2 D1 57 43 86 E3 2C 0A A7 86 30 6C 8D E0>)
(  12,<2025-02-13T08:27:56.570+0100>,<nmrsu>,<NMR400neo>,<dataserver>,<TopSpin 4.4.1>,
      <Spectrum calibrated, SF was set. Old value: 376.592460 New value: 376.592644. Peak list modified: Yes
       data hash MD5: 64K
       AF 63 C2 D1 57 43 86 E3 2C 0A A7 86 30 6C 8D E0>)
(  13,<2025-02-13T08:27:56.582+0100>,<nmrsu>,<NMR400neo>,<dataserver>,<TopSpin 4.4.1>,
      <Spectrum calibrated, OFFSET was set. Old value: 12.769520 New value: 12.280813. Peak list modified: Yes
       data hash MD5: 64K
       AF 63 C2 D1 57 43 86 E3 2C 0A A7 86 30 6C 8D E0>)
(  14,<2025-02-13T08:28:06.997+0100>,<nmrsu>,<NMR400neo>,<audit>,<TopSpin 4.4.1>,
      <user comment:
       TITLE=19F (1H-coupled)
       BBI
       ns 16
       extern referenziertTITLE_END
       data hash MD5: 64K
       AF 63 C2 D1 57 43 86 E3 2C 0A A7 86 30 6C 8D E0>)
(  15,<2025-02-13 09:17:57.344 +0100>,<TU-CLAUSTHAL\ks36>,<IOC-RW125>,<dataserver>,<TopSpin 3.5.5>,
      <new intrng file generated by interactive integration
       data hash MD5: 64K
       AF 63 C2 D1 57 43 86 E3 2C 0A A7 86 30 6C 8D E0>)
##END=

$$ hash MD5
$$ 27 7D D1 F1 E1 0B F3 B5 DD 1C 42 EF C9 DC 69 47
