# Supplementary material for: Access to SCF3‑Substituted Indolizines via a Photocatalytic Late-Stage Functionalization Protocol
Source: Org Lett. 2025 Jul 21;27(31):8389–93. doi: 10.1021/acs.orglett.5c02079 (PMC12340967; doi:10.1021/acs.orglett.5c02079)
Supplement: Supplementary file 2 [file ol5c02079_si_002.zip › FID for Publication/2a/19F/pdata/1/integrals.txt]

   Current data set:
   NAME =	ks456-2a	EXPNO =	19	PROCNO = 1
   DU   =	O:/NMR

   Number   Integrated Region     Integral
     1    -43.351    -43.620         3.00000
     2    -58.156    -58.398         0.23906
