# Supplementary material for: Access to SCF3‑Substituted Indolizines via a Photocatalytic Late-Stage Functionalization Protocol
Source: Org Lett. 2025 Jul 21;27(31):8389–93. doi: 10.1021/acs.orglett.5c02079 (PMC12340967; doi:10.1021/acs.orglett.5c02079)
Supplement: Supplementary file 2 [file ol5c02079_si_002.zip › FID for Publication/2a/19F/pdata/1/intrng]

A 1.0 #regions in PPM
# low field   high field  bias        slope
  -43.35061138663854  -43.62003718767421  0.0  0.0  # for region 1
  -58.155559153548346  -58.39804237448045  0.0  0.0  # for region 2
