# Supplementary material for: Access to SCF3‑Substituted Indolizines via a Photocatalytic Late-Stage Functionalization Protocol
Source: Org Lett. 2025 Jul 21;27(31):8389–93. doi: 10.1021/acs.orglett.5c02079 (PMC12340967; doi:10.1021/acs.orglett.5c02079)
Supplement: Supplementary file 2 [file ol5c02079_si_002.zip › FID for Publication/2a/19F/pdata/1/outd]

##TITLE= Parameter file, TopSpin 4.4.1
##JCAMPDX= 5.0
##DATATYPE= Parameter Values
##NPOINTS= 1	$$ modification sequence number
##ORIGIN= Bruker BioSpin GmbH & Co. KG
##OWNER= nmrsu
$$ 2025-02-13 08:19:17.864 +0100  nmrsu@NMR400neo
$$ U:/DATA/nmradvance/nmr/ks456-2a/19/pdata/1/outd
$$ process C:\Bruker\TopSpin4.4.1\prog\mod\xwish3.exe
##$CURPLOT= <hplj4500n>
##$CURPRIN= <$hplj4500n>
##$DFORMAT= <normdp>
##$LAYOUT= <+/layouts.npt/NPT_19F_sensitivity_hcoil.xwp>
##$LFORMAT= <normlp>
##$PFORMAT= <normpl>
##END=
