# Supplementary material for: Access to SCF3‑Substituted Indolizines via a Photocatalytic Late-Stage Functionalization Protocol
Source: Org Lett. 2025 Jul 21;27(31):8389–93. doi: 10.1021/acs.orglett.5c02079 (PMC12340967; doi:10.1021/acs.orglett.5c02079)
Supplement: Supplementary file 2 [file ol5c02079_si_002.zip › FID for Publication/2a/19F/pdata/1/peaklist.xml]

<?xml version="1.0" encoding="UTF-8"?>
<PeakList modified="2025-02-13T08:27:56">
  <PeakList1D>
    <PeakList1DHeader creator="nmrsu" date="2025-02-13T08:24:51" expNo="19" name="ks456-2a" owner="" procNo="1" source="U:/DATA/nmradvance/nmr">
      <PeakPickDetails>F1=12.769520ppm, F2=-252.769519ppm, MI=0.00cm, MAXI=10000.00cm, PC=1.000
      </PeakPickDetails>
    </PeakList1DHeader>
    <Peak1D F1="-7.557916240464191" intensity="7.46874E-4" type="0"/>
    <Peak1D F1="-7.919349240464191" intensity="6.872174E-4" type="0"/>
    <Peak1D F1="-8.950953240464191" intensity="7.835504E-4" type="0"/>
    <Peak1D F1="-9.307650240464191" intensity="6.749459E-4" type="0"/>
    <Peak1D F1="-9.46355224046419" intensity="6.707264E-4" type="0"/>
    <Peak1D F1="-10.022331240464192" intensity="9.299249E-4" type="0"/>
    <Peak1D F1="-10.260853240464192" intensity="7.115004E-4" type="0"/>
    <Peak1D F1="-10.755856240464192" intensity="7.520462E-4" type="0"/>
    <Peak1D F1="-11.343118240464191" intensity="7.05627E-4" type="0"/>
    <Peak1D F1="-11.395718240464191" intensity="8.455735E-4" type="0"/>
    <Peak1D F1="-11.772692240464192" intensity="7.422689E-4" type="0"/>
    <Peak1D F1="-11.85091124046419" intensity="9.336424E-4" type="0"/>
    <Peak1D F1="-11.972157240464192" intensity="9.604475E-4" type="0"/>
    <Peak1D F1="-12.185272240464192" intensity="8.013081E-4" type="0"/>
    <Peak1D F1="-12.627760240464191" intensity="7.804824E-4" type="0"/>
    <Peak1D F1="-12.784721240464192" intensity="8.633293E-4" type="0"/>
    <Peak1D F1="-13.021499240464191" intensity="8.566148E-4" type="0"/>
    <Peak1D F1="-13.366114240464192" intensity="9.354051E-4" type="0"/>
    <Peak1D F1="-13.907524240464191" intensity="8.944279E-4" type="0"/>
    <Peak1D F1="-14.672757240464191" intensity="8.144052E-4" type="0"/>
    <Peak1D F1="-14.774717240464192" intensity="8.131469E-4" type="0"/>
    <Peak1D F1="-14.876388240464191" intensity="9.731813E-4" type="0"/>
    <Peak1D F1="-15.511491240464192" intensity="9.335703E-4" type="0"/>
    <Peak1D F1="-15.685558240464191" intensity="8.649752E-4" type="0"/>
    <Peak1D F1="-15.789421240464192" intensity="7.922868E-4" type="0"/>
    <Peak1D F1="-16.00054624046419" intensity="0.001074871" type="0"/>
    <Peak1D F1="-16.25846524046419" intensity="9.562133E-4" type="0"/>
    <Peak1D F1="-16.37499424046419" intensity="0.001015458" type="0"/>
    <Peak1D F1="-16.650552240464194" intensity="0.001060586" type="0"/>
    <Peak1D F1="-17.133180240464192" intensity="0.001011043" type="0"/>
    <Peak1D F1="-17.39401324046419" intensity="0.001080279" type="0"/>
    <Peak1D F1="-17.57137624046419" intensity="0.001069709" type="0"/>
    <Peak1D F1="-18.169999240464193" intensity="8.726392E-4" type="0"/>
    <Peak1D F1="-18.28126324046419" intensity="0.001027164" type="0"/>
    <Peak1D F1="-18.56424224046419" intensity="9.961379E-4" type="0"/>
    <Peak1D F1="-18.706677240464188" intensity="0.001236717" type="0"/>
    <Peak1D F1="-19.12707124046419" intensity="0.001039087" type="0"/>
    <Peak1D F1="-19.196270240464195" intensity="9.865092E-4" type="0"/>
    <Peak1D F1="-19.353460240464194" intensity="0.0010289" type="0"/>
    <Peak1D F1="-19.70525824046419" intensity="0.001113532" type="0"/>
    <Peak1D F1="-19.99847424046419" intensity="0.001122791" type="0"/>
    <Peak1D F1="-20.45812624046419" intensity="0.001134494" type="0"/>
    <Peak1D F1="-20.698601240464193" intensity="9.745736E-4" type="0"/>
    <Peak1D F1="-20.934310240464193" intensity="0.001048499" type="0"/>
    <Peak1D F1="-21.313233240464193" intensity="0.001129061" type="0"/>
    <Peak1D F1="-21.417812240464194" intensity="0.001186891" type="0"/>
    <Peak1D F1="-21.80524224046419" intensity="9.46262E-4" type="0"/>
    <Peak1D F1="-22.133114240464188" intensity="9.379699E-4" type="0"/>
    <Peak1D F1="-22.48908324046419" intensity="0.001039733" type="0"/>
    <Peak1D F1="-22.759280240464193" intensity="0.001112563" type="0"/>
    <Peak1D F1="-23.04126824046419" intensity="0.001022243" type="0"/>
    <Peak1D F1="-23.554700240464193" intensity="0.001153361" type="0"/>
    <Peak1D F1="-23.84687324046419" intensity="0.001108613" type="0"/>
    <Peak1D F1="-24.024567240464194" intensity="0.001147163" type="0"/>
    <Peak1D F1="-24.162819240464188" intensity="0.001039144" type="0"/>
    <Peak1D F1="-24.284096240464194" intensity="0.001108065" type="0"/>
    <Peak1D F1="-24.486298240464194" intensity="0.001045322" type="0"/>
    <Peak1D F1="-24.80980624046419" intensity="0.001073295" type="0"/>
    <Peak1D F1="-25.030095240464192" intensity="0.001012361" type="0"/>
    <Peak1D F1="-25.241643240464192" intensity="0.001094026" type="0"/>
    <Peak1D F1="-25.53604024046419" intensity="0.001182126" type="0"/>
    <Peak1D F1="-25.819860240464195" intensity="9.449585E-4" type="0"/>
    <Peak1D F1="-26.176399240464193" intensity="0.0010808" type="0"/>
    <Peak1D F1="-26.31941524046419" intensity="0.001215038" type="0"/>
    <Peak1D F1="-26.460595240464194" intensity="9.934224E-4" type="0"/>
    <Peak1D F1="-26.646167240464194" intensity="9.727548E-4" type="0"/>
    <Peak1D F1="-26.97553824046419" intensity="0.001085891" type="0"/>
    <Peak1D F1="-27.354699240464193" intensity="0.001067517" type="0"/>
    <Peak1D F1="-27.72240824046419" intensity="0.001081353" type="0"/>
    <Peak1D F1="-28.35458424046419" intensity="0.001169009" type="0"/>
    <Peak1D F1="-28.69733824046419" intensity="0.001337642" type="0"/>
    <Peak1D F1="-29.102740240464193" intensity="0.001033585" type="0"/>
    <Peak1D F1="-29.325351240464194" intensity="0.001005774" type="0"/>
    <Peak1D F1="-29.51223324046419" intensity="0.001011205" type="0"/>
    <Peak1D F1="-29.71526224046419" intensity="0.001148983" type="0"/>
    <Peak1D F1="-30.19954824046419" intensity="0.001148065" type="0"/>
    <Peak1D F1="-30.58270124046419" intensity="0.001053522" type="0"/>
    <Peak1D F1="-30.88815724046419" intensity="0.0011342" type="0"/>
    <Peak1D F1="-31.351673240464194" intensity="0.001023812" type="0"/>
    <Peak1D F1="-31.570882240464194" intensity="0.001059093" type="0"/>
    <Peak1D F1="-31.937808240464193" intensity="0.001102289" type="0"/>
    <Peak1D F1="-32.27798524046419" intensity="0.001182088" type="0"/>
    <Peak1D F1="-32.46480324046419" intensity="0.001030265" type="0"/>
    <Peak1D F1="-32.602256240464186" intensity="0.001124658" type="0"/>
    <Peak1D F1="-32.93914524046419" intensity="0.001051935" type="0"/>
    <Peak1D F1="-33.29609224046419" intensity="0.001078796" type="0"/>
    <Peak1D F1="-33.56259724046419" intensity="0.001209963" type="0"/>
    <Peak1D F1="-34.05721824046419" intensity="0.001171796" type="0"/>
    <Peak1D F1="-34.18337424046419" intensity="0.001134404" type="0"/>
    <Peak1D F1="-34.43895424046419" intensity="0.001146934" type="0"/>
    <Peak1D F1="-34.59229724046419" intensity="0.00134391" type="0"/>
    <Peak1D F1="-35.31110124046419" intensity="0.001102509" type="0"/>
    <Peak1D F1="-35.77421724046419" intensity="0.001114691" type="0"/>
    <Peak1D F1="-35.96692324046419" intensity="0.00119227" type="0"/>
    <Peak1D F1="-36.55787724046419" intensity="0.001210651" type="0"/>
    <Peak1D F1="-36.80942224046419" intensity="0.001101921" type="0"/>
    <Peak1D F1="-37.31010424046419" intensity="0.001306254" type="0"/>
    <Peak1D F1="-37.83409324046419" intensity="0.001558898" type="0"/>
    <Peak1D F1="-38.29183624046419" intensity="0.001458818" type="0"/>
    <Peak1D F1="-38.48585524046419" intensity="0.001435492" type="0"/>
    <Peak1D F1="-38.77952824046419" intensity="0.001695935" type="0"/>
    <Peak1D F1="-39.21981424046419" intensity="0.001756437" type="0"/>
    <Peak1D F1="-39.42911924046419" intensity="0.001723294" type="0"/>
    <Peak1D F1="-39.83123724046419" intensity="0.002045257" type="0"/>
    <Peak1D F1="-39.92356124046419" intensity="0.001998407" type="0"/>
    <Peak1D F1="-40.14798224046419" intensity="0.005265875" type="0"/>
    <Peak1D F1="-40.18011524046419" intensity="0.007228706" type="0"/>
    <Peak1D F1="-40.20084524046419" intensity="0.003364956" type="0"/>
    <Peak1D F1="-40.298531240464186" intensity="0.02659511" type="0"/>
    <Peak1D F1="-40.36107724046419" intensity="0.002506735" type="0"/>
    <Peak1D F1="-40.41468424046419" intensity="0.00845654" type="0"/>
    <Peak1D F1="-40.53595824046419" intensity="0.002065266" type="0"/>
    <Peak1D F1="-40.72538724046419" intensity="0.002246606" type="0"/>
    <Peak1D F1="-40.85202624046419" intensity="0.002493752" type="0"/>
    <Peak1D F1="-40.94604824046419" intensity="0.004335857" type="0"/>
    <Peak1D F1="-41.12014924046419" intensity="0.01057427" type="0"/>
    <Peak1D F1="-41.22949324046419" intensity="0.07809284" type="0"/>
    <Peak1D F1="-41.39891324046419" intensity="0.003528465" type="0"/>
    <Peak1D F1="-41.51475324046419" intensity="0.004392023" type="0"/>
    <Peak1D F1="-41.54301724046419" intensity="0.00471284" type="0"/>
    <Peak1D F1="-41.63910124046419" intensity="0.007617506" type="0"/>
    <Peak1D F1="-41.75432824046419" intensity="0.00475465" type="0"/>
    <Peak1D F1="-41.81186824046419" intensity="0.005186525" type="0"/>
    <Peak1D F1="-41.85900224046419" intensity="0.006973815" type="0"/>
    <Peak1D F1="-41.88092724046419" intensity="0.005870641" type="0"/>
    <Peak1D F1="-41.95324624046419" intensity="0.004575885" type="0"/>
    <Peak1D F1="-42.00764124046419" intensity="0.005395613" type="0"/>
    <Peak1D F1="-42.03556824046419" intensity="0.006201126" type="0"/>
    <Peak1D F1="-42.11425424046419" intensity="0.01023555" type="0"/>
    <Peak1D F1="-42.16263824046419" intensity="0.01314196" type="0"/>
    <Peak1D F1="-42.21242724046419" intensity="0.008157151" type="0"/>
    <Peak1D F1="-42.24684824046419" intensity="0.009950212" type="0"/>
    <Peak1D F1="-42.26676724046419" intensity="0.007356444" type="0"/>
    <Peak1D F1="-42.31245224046419" intensity="0.006164031" type="0"/>
    <Peak1D F1="-42.37169824046419" intensity="0.02227323" type="0"/>
    <Peak1D F1="-42.40338824046419" intensity="0.05671053" type="0"/>
    <Peak1D F1="-42.47255024046419" intensity="0.05661339" type="0"/>
    <Peak1D F1="-42.49284124046419" intensity="0.01233236" type="0"/>
    <Peak1D F1="-42.53830524046419" intensity="0.01023688" type="0"/>
    <Peak1D F1="-42.58262124046419" intensity="0.009730015" type="0"/>
    <Peak1D F1="-42.657042240464186" intensity="0.006400547" type="0"/>
    <Peak1D F1="-42.74560324046419" intensity="0.00689536" type="0"/>
    <Peak1D F1="-42.94408324046419" intensity="0.011027" type="0"/>
    <Peak1D F1="-42.96620524046419" intensity="0.01343553" type="0"/>
    <Peak1D F1="-43.00880924046419" intensity="0.01398139" type="0"/>
    <Peak1D F1="-43.02468324046419" intensity="0.01282116" type="0"/>
    <Peak1D F1="-43.08130224046419" intensity="0.01545735" type="0"/>
    <Peak1D F1="-43.21017224046419" intensity="0.08083844" type="0"/>
    <Peak1D F1="-43.29128324046419" intensity="0.06846155" type="0"/>
    <Peak1D F1="-43.32353224046419" intensity="0.03649058" type="0"/>
    <Peak1D F1="-43.48746024046419" intensity="11.0" type="0"/>
    <Peak1D F1="-44.04667624046419" intensity="0.04873798" type="0"/>
    <Peak1D F1="-44.63881324046419" intensity="0.002941894" type="0"/>
    <Peak1D F1="-45.43070724046419" intensity="0.002392815" type="0"/>
    <Peak1D F1="-45.44376924046419" intensity="0.006886771" type="0"/>
    <Peak1D F1="-45.45922024046419" intensity="0.002902271" type="0"/>
    <Peak1D F1="-45.58948724046419" intensity="0.001520788" type="0"/>
    <Peak1D F1="-45.60161124046419" intensity="0.004866781" type="0"/>
    <Peak1D F1="-45.61331524046419" intensity="0.001510921" type="0"/>
    <Peak1D F1="-49.36509624046419" intensity="0.02210805" type="0"/>
    <Peak1D F1="-50.53983124046419" intensity="0.004167517" type="0"/>
    <Peak1D F1="-50.66927524046419" intensity="0.006770837" type="0"/>
    <Peak1D F1="-50.83186924046419" intensity="0.003658559" type="0"/>
    <Peak1D F1="-50.88998324046419" intensity="0.2072953" type="0"/>
    <Peak1D F1="-51.04413424046419" intensity="0.001143352" type="0"/>
    <Peak1D F1="-57.765187240464186" intensity="0.001085126" type="0"/>
    <Peak1D F1="-58.30535124046419" intensity="0.830013" type="0"/>
    <Peak1D F1="-58.36771824046419" intensity="0.02577329" type="0"/>
    <Peak1D F1="-58.79417924046419" intensity="0.006065369" type="0"/>
    <Peak1D F1="-58.98445524046419" intensity="0.004096846" type="0"/>
    <Peak1D F1="-58.99612024046419" intensity="0.004514445" type="0"/>
    <Peak1D F1="-59.107727240464186" intensity="0.006333919" type="0"/>
    <Peak1D F1="-59.490393240464186" intensity="0.002439762" type="0"/>
    <Peak1D F1="-59.61187524046419" intensity="6.716503E-4" type="0"/>
    <Peak1D F1="-59.82386724046419" intensity="6.53458E-4" type="0"/>
    <Peak1D F1="-60.08328524046419" intensity="8.265965E-4" type="0"/>
    <Peak1D F1="-61.10042324046419" intensity="9.032706E-4" type="0"/>
    <Peak1D F1="-62.00790824046419" intensity="0.001626402" type="0"/>
    <Peak1D F1="-62.50389024046419" intensity="0.02094248" type="0"/>
    <Peak1D F1="-63.22362424046419" intensity="0.002037763" type="0"/>
    <Peak1D F1="-63.78944424046419" intensity="0.001483881" type="0"/>
    <Peak1D F1="-63.81998324046419" intensity="0.00174705" type="0"/>
    <Peak1D F1="-63.90856824046419" intensity="0.02272899" type="0"/>
    <Peak1D F1="-64.2567622404642" intensity="0.009981523" type="0"/>
    <Peak1D F1="-69.8242822404642" intensity="0.007258416" type="0"/>
    <Peak1D F1="-115.70178424046419" intensity="6.615536E-4" type="0"/>
    <Peak1D F1="-116.00708624046419" intensity="7.221368E-4" type="0"/>
    <Peak1D F1="-116.39867924046419" intensity="7.529525E-4" type="0"/>
    <Peak1D F1="-116.5169722404642" intensity="7.570268E-4" type="0"/>
    <Peak1D F1="-116.7085472404642" intensity="8.136909E-4" type="0"/>
    <Peak1D F1="-116.76358624046419" intensity="8.063727E-4" type="0"/>
    <Peak1D F1="-116.9291882404642" intensity="7.952975E-4" type="0"/>
    <Peak1D F1="-117.0433272404642" intensity="7.765312E-4" type="0"/>
    <Peak1D F1="-117.3498712404642" intensity="9.19647E-4" type="0"/>
    <Peak1D F1="-117.5553262404642" intensity="8.535434E-4" type="0"/>
    <Peak1D F1="-117.9903732404642" intensity="0.001106632" type="0"/>
    <Peak1D F1="-118.1775162404642" intensity="0.001188265" type="0"/>
    <Peak1D F1="-118.2651762404642" intensity="0.001089928" type="0"/>
    <Peak1D F1="-118.35815324046419" intensity="9.718039E-4" type="0"/>
    <Peak1D F1="-118.92266824046419" intensity="0.001224677" type="0"/>
    <Peak1D F1="-119.2468912404642" intensity="0.001310921" type="0"/>
    <Peak1D F1="-119.3584032404642" intensity="0.001252757" type="0"/>
    <Peak1D F1="-119.7446542404642" intensity="0.001308073" type="0"/>
    <Peak1D F1="-120.1192562404642" intensity="0.001345902" type="0"/>
    <Peak1D F1="-120.3861762404642" intensity="0.001350103" type="0"/>
    <Peak1D F1="-120.5080152404642" intensity="0.001384586" type="0"/>
    <Peak1D F1="-120.99644824046419" intensity="0.001355265" type="0"/>
    <Peak1D F1="-121.1984682404642" intensity="0.001430483" type="0"/>
    <Peak1D F1="-121.2866112404642" intensity="0.001562713" type="0"/>
    <Peak1D F1="-121.6613232404642" intensity="0.001551582" type="0"/>
    <Peak1D F1="-122.0103012404642" intensity="0.001636592" type="0"/>
    <Peak1D F1="-122.5821282404642" intensity="0.001901952" type="0"/>
    <Peak1D F1="-122.7198102404642" intensity="0.001751529" type="0"/>
    <Peak1D F1="-123.0917532404642" intensity="0.00182976" type="0"/>
    <Peak1D F1="-123.5177782404642" intensity="0.001906147" type="0"/>
    <Peak1D F1="-123.8418112404642" intensity="0.002083092" type="0"/>
    <Peak1D F1="-123.9423312404642" intensity="0.001942859" type="0"/>
    <Peak1D F1="-124.1444942404642" intensity="0.001946068" type="0"/>
    <Peak1D F1="-124.28046724046419" intensity="0.00203397" type="0"/>
    <Peak1D F1="-124.4696352404642" intensity="0.002072696" type="0"/>
    <Peak1D F1="-124.5535362404642" intensity="0.002459371" type="0"/>
    <Peak1D F1="-124.7936852404642" intensity="0.002034444" type="0"/>
    <Peak1D F1="-124.90893924046419" intensity="0.00209401" type="0"/>
    <Peak1D F1="-125.1012892404642" intensity="0.002113905" type="0"/>
    <Peak1D F1="-125.38144924046419" intensity="0.002241889" type="0"/>
    <Peak1D F1="-125.4861952404642" intensity="0.002186476" type="0"/>
    <Peak1D F1="-125.5665982404642" intensity="0.002257848" type="0"/>
    <Peak1D F1="-125.65633924046419" intensity="0.002201329" type="0"/>
    <Peak1D F1="-125.8530262404642" intensity="0.002349127" type="0"/>
    <Peak1D F1="-125.9304532404642" intensity="0.002317319" type="0"/>
    <Peak1D F1="-126.2926782404642" intensity="0.002323964" type="0"/>
    <Peak1D F1="-126.6214282404642" intensity="0.002380653" type="0"/>
    <Peak1D F1="-126.88601424046419" intensity="0.002520004" type="0"/>
    <Peak1D F1="-127.0948562404642" intensity="0.002494774" type="0"/>
    <Peak1D F1="-127.2694642404642" intensity="0.00235998" type="0"/>
    <Peak1D F1="-127.4590602404642" intensity="0.002606617" type="0"/>
    <Peak1D F1="-127.7635152404642" intensity="0.002624983" type="0"/>
    <Peak1D F1="-127.9829142404642" intensity="0.002675777" type="0"/>
    <Peak1D F1="-128.50355524046418" intensity="0.002713949" type="0"/>
    <Peak1D F1="-128.6328962404642" intensity="0.002759477" type="0"/>
    <Peak1D F1="-129.03267924046418" intensity="0.002880535" type="0"/>
    <Peak1D F1="-129.32747924046419" intensity="0.002946498" type="0"/>
    <Peak1D F1="-129.38176724046417" intensity="0.00304403" type="0"/>
    <Peak1D F1="-129.77957224046418" intensity="0.002963571" type="0"/>
    <Peak1D F1="-129.9604792404642" intensity="0.00309648" type="0"/>
    <Peak1D F1="-130.04969824046418" intensity="0.003122531" type="0"/>
    <Peak1D F1="-130.1211902404642" intensity="0.003042873" type="0"/>
    <Peak1D F1="-130.39079324046418" intensity="0.002996042" type="0"/>
    <Peak1D F1="-130.83055624046418" intensity="0.003186996" type="0"/>
    <Peak1D F1="-131.21079324046417" intensity="0.003110942" type="0"/>
    <Peak1D F1="-131.36531524046418" intensity="0.003049261" type="0"/>
    <Peak1D F1="-131.61378924046417" intensity="0.003156167" type="0"/>
    <Peak1D F1="-132.2382732404642" intensity="0.003321434" type="0"/>
    <Peak1D F1="-132.59435724046418" intensity="0.003316178" type="0"/>
    <Peak1D F1="-132.8622042404642" intensity="0.003419607" type="0"/>
    <Peak1D F1="-133.25005324046418" intensity="0.003403821" type="0"/>
    <Peak1D F1="-133.55009224046418" intensity="0.0034894" type="0"/>
    <Peak1D F1="-133.7844172404642" intensity="0.003615008" type="0"/>
    <Peak1D F1="-134.18382024046417" intensity="0.003701955" type="0"/>
    <Peak1D F1="-134.58252724046417" intensity="0.003729349" type="0"/>
    <Peak1D F1="-134.83878824046417" intensity="0.003631495" type="0"/>
    <Peak1D F1="-135.1838562404642" intensity="0.003681798" type="0"/>
    <Peak1D F1="-135.29241624046418" intensity="0.0036421" type="0"/>
    <Peak1D F1="-135.4376952404642" intensity="0.003753923" type="0"/>
    <Peak1D F1="-135.65661924046418" intensity="0.003824101" type="0"/>
    <Peak1D F1="-136.1963642404642" intensity="0.00382855" type="0"/>
    <Peak1D F1="-136.50588424046418" intensity="0.003786001" type="0"/>
    <Peak1D F1="-136.64021024046417" intensity="0.003869263" type="0"/>
    <Peak1D F1="-136.8186162404642" intensity="0.003980961" type="0"/>
    <Peak1D F1="-136.8928152404642" intensity="0.003887355" type="0"/>
    <Peak1D F1="-137.2963182404642" intensity="0.003863694" type="0"/>
    <Peak1D F1="-137.6213012404642" intensity="0.003983134" type="0"/>
    <Peak1D F1="-137.73674624046419" intensity="0.004037571" type="0"/>
    <Peak1D F1="-138.1735332404642" intensity="0.00400636" type="0"/>
    <Peak1D F1="-138.31791124046418" intensity="0.003980752" type="0"/>
    <Peak1D F1="-138.5042622404642" intensity="0.003977635" type="0"/>
    <Peak1D F1="-139.24314624046417" intensity="0.004136859" type="0"/>
    <Peak1D F1="-139.50708324046417" intensity="0.00400209" type="0"/>
    <Peak1D F1="-139.72219324046418" intensity="0.004083786" type="0"/>
    <Peak1D F1="-140.03568624046417" intensity="0.004024694" type="0"/>
    <Peak1D F1="-140.17042424046417" intensity="0.003987923" type="0"/>
    <Peak1D F1="-140.57965624046417" intensity="0.003994842" type="0"/>
    <Peak1D F1="-140.6768682404642" intensity="0.004201199" type="0"/>
    <Peak1D F1="-140.7731932404642" intensity="0.004082452" type="0"/>
    <Peak1D F1="-141.17512924046417" intensity="0.004122591" type="0"/>
    <Peak1D F1="-141.2514012404642" intensity="0.003972314" type="0"/>
    <Peak1D F1="-141.4625852404642" intensity="0.004007556" type="0"/>
    <Peak1D F1="-141.62798124046418" intensity="0.004195884" type="0"/>
    <Peak1D F1="-141.75722824046417" intensity="0.003981589" type="0"/>
    <Peak1D F1="-142.01054524046418" intensity="0.004109053" type="0"/>
    <Peak1D F1="-142.09601224046418" intensity="0.004188226" type="0"/>
    <Peak1D F1="-142.29334824046418" intensity="0.0040649" type="0"/>
    <Peak1D F1="-142.53324324046417" intensity="0.003998852" type="0"/>
    <Peak1D F1="-142.65897624046417" intensity="0.00406902" type="0"/>
    <Peak1D F1="-142.72378924046419" intensity="0.004096101" type="0"/>
    <Peak1D F1="-142.96961924046417" intensity="0.004027813" type="0"/>
    <Peak1D F1="-143.39159224046418" intensity="0.004052734" type="0"/>
    <Peak1D F1="-143.50939624046418" intensity="0.004220414" type="0"/>
    <Peak1D F1="-143.78048724046417" intensity="0.004072202" type="0"/>
    <Peak1D F1="-143.8451412404642" intensity="0.004204182" type="0"/>
    <Peak1D F1="-144.14970724046418" intensity="0.004080566" type="0"/>
    <Peak1D F1="-144.2675102404642" intensity="0.003948966" type="0"/>
    <Peak1D F1="-144.5092262404642" intensity="0.003863215" type="0"/>
    <Peak1D F1="-144.6361142404642" intensity="0.003953303" type="0"/>
    <Peak1D F1="-144.6843872404642" intensity="0.003989265" type="0"/>
    <Peak1D F1="-145.39940424046418" intensity="0.003792898" type="0"/>
    <Peak1D F1="-145.8456252404642" intensity="0.003746894" type="0"/>
    <Peak1D F1="-146.48240724046417" intensity="0.003470545" type="0"/>
    <Peak1D F1="-146.56724124046417" intensity="0.003560621" type="0"/>
    <Peak1D F1="-146.83581624046417" intensity="0.003369383" type="0"/>
    <Peak1D F1="-147.02604524046419" intensity="0.003365837" type="0"/>
    <Peak1D F1="-147.08166224046417" intensity="0.00333346" type="0"/>
    <Peak1D F1="-147.4205742404642" intensity="0.003224086" type="0"/>
    <Peak1D F1="-148.04289024046417" intensity="0.003046399" type="0"/>
    <Peak1D F1="-148.18862824046417" intensity="0.002914314" type="0"/>
    <Peak1D F1="-148.74038524046418" intensity="0.002640257" type="0"/>
    <Peak1D F1="-148.84885024046417" intensity="0.002814202" type="0"/>
    <Peak1D F1="-148.97083224046418" intensity="0.002563789" type="0"/>
    <Peak1D F1="-149.1336162404642" intensity="0.002563377" type="0"/>
    <Peak1D F1="-149.3871392404642" intensity="0.00248751" type="0"/>
    <Peak1D F1="-149.92720024046417" intensity="0.002089642" type="0"/>
    <Peak1D F1="-150.39686124046418" intensity="0.00204717" type="0"/>
    <Peak1D F1="-150.4543782404642" intensity="0.001905699" type="0"/>
    <Peak1D F1="-150.9080692404642" intensity="0.001785766" type="0"/>
    <Peak1D F1="-151.0240522404642" intensity="0.001606581" type="0"/>
    <Peak1D F1="-152.1470822404642" intensity="8.97802E-4" type="0"/>
    <Peak1D F1="-152.30875924046418" intensity="7.178172E-4" type="0"/>
    <Peak1D F1="-207.99488824046418" intensity="8.699701E-4" type="0"/>
    <Peak1D F1="-208.17364224046418" intensity="8.524195E-4" type="0"/>
    <Peak1D F1="-208.2333902404642" intensity="0.001015029" type="0"/>
    <Peak1D F1="-208.7972082404642" intensity="0.00136183" type="0"/>
    <Peak1D F1="-209.13974424046418" intensity="0.001625889" type="0"/>
    <Peak1D F1="-209.35537624046418" intensity="0.001801698" type="0"/>
    <Peak1D F1="-210.1449402404642" intensity="0.002223661" type="0"/>
    <Peak1D F1="-210.72814624046418" intensity="0.002390515" type="0"/>
    <Peak1D F1="-211.00542624046417" intensity="0.002455073" type="0"/>
    <Peak1D F1="-211.17120224046417" intensity="0.00255702" type="0"/>
    <Peak1D F1="-211.3641532404642" intensity="0.002640289" type="0"/>
    <Peak1D F1="-211.5014552404642" intensity="0.002891038" type="0"/>
    <Peak1D F1="-211.88123324046418" intensity="0.002926412" type="0"/>
    <Peak1D F1="-212.46627524046417" intensity="0.003096181" type="0"/>
    <Peak1D F1="-212.64748324046417" intensity="0.003210056" type="0"/>
    <Peak1D F1="-212.83032024046418" intensity="0.003321065" type="0"/>
    <Peak1D F1="-213.4228812404642" intensity="0.003330949" type="0"/>
    <Peak1D F1="-213.5864252404642" intensity="0.003448983" type="0"/>
    <Peak1D F1="-213.74259424046417" intensity="0.003452446" type="0"/>
    <Peak1D F1="-213.8939192404642" intensity="0.003573983" type="0"/>
    <Peak1D F1="-214.84995524046417" intensity="0.003831116" type="0"/>
    <Peak1D F1="-214.9236152404642" intensity="0.003771643" type="0"/>
    <Peak1D F1="-215.2427902404642" intensity="0.003773706" type="0"/>
    <Peak1D F1="-215.35546524046418" intensity="0.003741232" type="0"/>
    <Peak1D F1="-215.53901524046418" intensity="0.003869098" type="0"/>
    <Peak1D F1="-215.79446824046417" intensity="0.003939027" type="0"/>
    <Peak1D F1="-215.93039424046418" intensity="0.003790118" type="0"/>
    <Peak1D F1="-216.14056524046418" intensity="0.003986386" type="0"/>
    <Peak1D F1="-216.62551624046418" intensity="0.00400556" type="0"/>
    <Peak1D F1="-216.96827324046419" intensity="0.004156701" type="0"/>
    <Peak1D F1="-217.4054882404642" intensity="0.00418812" type="0"/>
    <Peak1D F1="-217.53934024046418" intensity="0.004222991" type="0"/>
    <Peak1D F1="-217.81494224046418" intensity="0.004111569" type="0"/>
    <Peak1D F1="-218.05898424046418" intensity="0.004082104" type="0"/>
    <Peak1D F1="-218.35505024046418" intensity="0.004151543" type="0"/>
    <Peak1D F1="-218.65216224046418" intensity="0.00438332" type="0"/>
    <Peak1D F1="-218.7717532404642" intensity="0.004118512" type="0"/>
    <Peak1D F1="-219.1553452404642" intensity="0.004132209" type="0"/>
    <Peak1D F1="-219.45769524046418" intensity="0.004238546" type="0"/>
    <Peak1D F1="-219.77796224046418" intensity="0.004151055" type="0"/>
    <Peak1D F1="-220.0689002404642" intensity="0.004193433" type="0"/>
    <Peak1D F1="-220.12500824046418" intensity="0.004149345" type="0"/>
    <Peak1D F1="-220.59767724046418" intensity="0.004180125" type="0"/>
    <Peak1D F1="-220.7323202404642" intensity="0.004138773" type="0"/>
    <Peak1D F1="-221.1576492404642" intensity="0.00415339" type="0"/>
    <Peak1D F1="-221.45794124046418" intensity="0.004133228" type="0"/>
    <Peak1D F1="-221.5470492404642" intensity="0.004209342" type="0"/>
    <Peak1D F1="-221.6779262404642" intensity="0.004187188" type="0"/>
    <Peak1D F1="-221.86109624046418" intensity="0.00414974" type="0"/>
    <Peak1D F1="-222.19595524046417" intensity="0.004154977" type="0"/>
    <Peak1D F1="-222.24467224046418" intensity="0.004104206" type="0"/>
    <Peak1D F1="-222.31724024046417" intensity="0.004157374" type="0"/>
    <Peak1D F1="-222.78612624046417" intensity="0.004059774" type="0"/>
    <Peak1D F1="-222.85742824046417" intensity="0.004156171" type="0"/>
    <Peak1D F1="-223.1129612404642" intensity="0.004003155" type="0"/>
    <Peak1D F1="-223.3601212404642" intensity="0.004017452" type="0"/>
    <Peak1D F1="-223.49175724046418" intensity="0.003945047" type="0"/>
    <Peak1D F1="-224.0155952404642" intensity="0.003938072" type="0"/>
    <Peak1D F1="-224.22879024046418" intensity="0.004054612" type="0"/>
    <Peak1D F1="-224.51077024046418" intensity="0.003966864" type="0"/>
    <Peak1D F1="-224.7407732404642" intensity="0.004104421" type="0"/>
    <Peak1D F1="-224.8139902404642" intensity="0.004086353" type="0"/>
    <Peak1D F1="-225.06686424046418" intensity="0.003889581" type="0"/>
    <Peak1D F1="-225.2210862404642" intensity="0.003827706" type="0"/>
    <Peak1D F1="-225.28214824046418" intensity="0.003819653" type="0"/>
    <Peak1D F1="-225.64426224046417" intensity="0.003913445" type="0"/>
    <Peak1D F1="-225.97334424046417" intensity="0.003830082" type="0"/>
    <Peak1D F1="-226.25473924046418" intensity="0.003526141" type="0"/>
    <Peak1D F1="-226.6605682404642" intensity="0.003734678" type="0"/>
    <Peak1D F1="-226.83897424046418" intensity="0.00360332" type="0"/>
    <Peak1D F1="-227.04154924046418" intensity="0.003472395" type="0"/>
    <Peak1D F1="-227.11910324046417" intensity="0.003542122" type="0"/>
    <Peak1D F1="-227.2549812404642" intensity="0.003587253" type="0"/>
    <Peak1D F1="-227.66490924046417" intensity="0.003332103" type="0"/>
    <Peak1D F1="-228.0462852404642" intensity="0.003270529" type="0"/>
    <Peak1D F1="-228.37552624046418" intensity="0.003162809" type="0"/>
    <Peak1D F1="-228.5210902404642" intensity="0.003142774" type="0"/>
    <Peak1D F1="-228.92902524046417" intensity="0.003024129" type="0"/>
    <Peak1D F1="-229.22115024046417" intensity="0.003096225" type="0"/>
    <Peak1D F1="-229.48035524046418" intensity="0.00302432" type="0"/>
    <Peak1D F1="-229.89390824046419" intensity="0.002850114" type="0"/>
    <Peak1D F1="-230.01726724046418" intensity="0.002762938" type="0"/>
    <Peak1D F1="-230.24019524046417" intensity="0.002815434" type="0"/>
    <Peak1D F1="-230.60088524046418" intensity="0.002874336" type="0"/>
    <Peak1D F1="-230.8866002404642" intensity="0.002507295" type="0"/>
    <Peak1D F1="-231.01239624046417" intensity="0.002494114" type="0"/>
    <Peak1D F1="-231.34268124046417" intensity="0.002523051" type="0"/>
    <Peak1D F1="-231.94484924046418" intensity="0.002258619" type="0"/>
    <Peak1D F1="-232.7182692404642" intensity="0.001930865" type="0"/>
    <Peak1D F1="-233.0126902404642" intensity="0.001809483" type="0"/>
    <Peak1D F1="-233.1063722404642" intensity="0.001878951" type="0"/>
    <Peak1D F1="-233.17069424046417" intensity="0.001737753" type="0"/>
    <Peak1D F1="-233.4551432404642" intensity="0.001766554" type="0"/>
    <Peak1D F1="-233.65016824046418" intensity="0.001620585" type="0"/>
    <Peak1D F1="-233.9999692404642" intensity="0.0014734" type="0"/>
    <Peak1D F1="-234.1527662404642" intensity="0.001452972" type="0"/>
    <Peak1D F1="-234.28187024046417" intensity="0.001329857" type="0"/>
    <Peak1D F1="-234.3508142404642" intensity="0.001380058" type="0"/>
    <Peak1D F1="-234.62521324046418" intensity="0.001274364" type="0"/>
    <Peak1D F1="-234.78965924046418" intensity="0.001205923" type="0"/>
    <Peak1D F1="-235.09682024046418" intensity="0.001026706" type="0"/>
    <Peak1D F1="-235.24170424046417" intensity="0.001099022" type="0"/>
    <Peak1D F1="-235.4099492404642" intensity="0.001068599" type="0"/>
    <Peak1D F1="-236.1612742404642" intensity="6.500007E-4" type="0"/>
  </PeakList1D>
</PeakList>
