# Supplementary material for: Access to SCF3‑Substituted Indolizines via a Photocatalytic Late-Stage Functionalization Protocol
Source: Org Lett. 2025 Jul 21;27(31):8389–93. doi: 10.1021/acs.orglett.5c02079 (PMC12340967; doi:10.1021/acs.orglett.5c02079)
Supplement: Supplementary file 2 [file ol5c02079_si_002.zip › FID for Publication/2a/19F/pdata/1/peakrng]

P    #regions in PPM
# 2025-02-13 08:24:51 +0100  nmrsu@NMR400neo
# low field   high field   mi   maxi
  12.7695198059082  -252.769519239785  0.000  10000.000  # for region 1
