# Supplementary material for: Access to SCF3‑Substituted Indolizines via a Photocatalytic Late-Stage Functionalization Protocol
Source: Org Lett. 2025 Jul 21;27(31):8389–93. doi: 10.1021/acs.orglett.5c02079 (PMC12340967; doi:10.1021/acs.orglett.5c02079)
Supplement: Supplementary file 2 [file ol5c02079_si_002.zip › FID for Publication/2a/19F/shimvalues]

# Thu Feb 13 07:24:50 2025
#$$PROBEIDENTIFIER=Z120175_0009
#$$PROBENAME=PA BBI 400S1 H&F-BB-D-05 Z
#$$MAGNETID=BZH206640070I
#$$CRYOSTATID=D315-54-11519
#$$SHIMID=292722
#
# Active Shim Gradients
#
Z           		172             
Z2          		216             
Z3          		-246            
Z4          		-3317           
Z5          		-87             
Z6          		2646            
Z7          		2288            
Z8          		-5560           
X           		-2342           
XZ          		-1550           
XZ2         		4837            
XZ3         		-1377           
XZ4         		1674            
XZ5         		-2929           
Y           		-320            
YZ          		1784            
YZ2         		-4724           
YZ3         		-1550           
YZ4         		800             
YZ5         		-868            
XY          		1650            
XYZ         		5461            
XYZ2        		-3039           
XYZ3        		-1869           
XYZ4        		1554            
XYZ5        		-443            
(X2-Y2)     		994             
(X2-Y2)Z    		249             
(X2-Y2)Z2   		-1965           
(X2-Y2)Z3   		-2245           
(X2-Y2)Z4   		5854            
(X2-Y2)Z5   		-863            
X3          		2591            
X3Z         		-416            
Y3          		-395            
Y3Z         		273             
#
# Lock Parameter
#
FIELD		9174.401
LOCKPHASE		 268.900
LOCKPOWER		 -27.000
LOCKGAIN		 121.511
LOCKDC		 -75.000
LOCKSHIFT		   7.240
LOOPGAIN		 -12.000
LOOPTIME		   0.400
LOOPFILTER		 100.000
#
IEEE64_VERSION_CODE 1
#
# Shim currents 
#
SHIM_SETTING [ 1]      341.21338750
SHIM_SETTING [ 2]     1820.66696883
SHIM_SETTING [ 3]    -1651.25186163
SHIM_SETTING [ 4]    -5749.41602964
SHIM_SETTING [ 5]     1667.50329545
SHIM_SETTING [ 6]     2557.40066488
SHIM_SETTING [ 7]    -3656.51636900
SHIM_SETTING [ 8]    -7861.98872150
SHIM_SETTING [ 9]     -197.51484915
SHIM_SETTING [10]    -1072.84445733
SHIM_SETTING [11]        0.00000000
SHIM_SETTING [12]     -667.90352252
SHIM_SETTING [13]     -121.34274299
SHIM_SETTING [14]     1458.35177083
SHIM_SETTING [15]      -71.74761366
SHIM_SETTING [16]     7550.66781259
SHIM_SETTING [17]    -7159.51087958
SHIM_SETTING [18]    -7119.61460271
SHIM_SETTING [19]    -5466.92856133
SHIM_SETTING [20]     2885.96789530
SHIM_SETTING [21]     -268.82134249
SHIM_SETTING [22]     3059.48402758
SHIM_SETTING [23]    -2114.47463250
SHIM_SETTING [24]    -4726.82041259
SHIM_SETTING [25]     2061.38196729
SHIM_SETTING [26]     8167.57119222
SHIM_SETTING [27]     1054.90088857
SHIM_SETTING [28]    -4446.53433093
SHIM_SETTING [29]     1464.17268745
SHIM_SETTING [30]     3646.17046833
SHIM_SETTING [31]     4140.70008271
SHIM_SETTING [32]    -4607.54022517
SHIM_SETTING [33]     2700.29724445
SHIM_SETTING [34]    -5199.46708494
SHIM_SETTING [35]     7204.14190067
SHIM_SETTING [36]    -2561.02577975
SHIM_SETTING [37]     3548.21649184
SHIM_SETTING [38]      252.07846835
SHIM_SETTING [39]     -280.63494467
SHIM_SETTING [40]        0.00000000
