# Supplementary material for: Access to SCF3‑Substituted Indolizines via a Photocatalytic Late-Stage Functionalization Protocol
Source: Org Lett. 2025 Jul 21;27(31):8389–93. doi: 10.1021/acs.orglett.5c02079 (PMC12340967; doi:10.1021/acs.orglett.5c02079)
Supplement: Supplementary file 2 [file ol5c02079_si_002.zip › FID for Publication/2a/19F/topshimreport]

New TopShim run:

version = topshim 4.4.1
date = 2025-02-13
time = 08:21:47.816
command = topshim ordmax=5

FINE SHIMMING

Parameters:

probe = Z120175_0009
solvent = CDCl3
shim nucleus = 2H
nucleus optimised for = 19F
o1p (from lock) = 7.24 ppm

Results:

NOTE: No 19F B1-profile found. Optimizing shimming as if for NMR nucleus = 1H


1D Shimming:
Iteration 1: FWHM Before= 0.5 Hz, Target= 0.4 Hz, After= 0.7 Hz
Iteration 2: FWHM Before= 0.7 Hz, Target= 0.4 Hz, After= 0.5 Hz
Iteration 3: FWHM Before= 0.5 Hz, Target= 0.4 Hz, After= 0.8 Hz
Iteration 4: FWHM Before= 0.8 Hz, Target= 0.6 Hz, After= 0.8 Hz
Shim succeeded

Lineshape quality factor (1D spectrum, spinning) = 0.72

shim changes: 
Z	-13
Z2	-12
Z3	-11
Z4	+93
Z5	-14

duration = 1 min 8 sec
completed successfully
finished Thu Feb 13 08:22:55 2025


========================================================================
