# Supplementary material for: Access to SCF3‑Substituted Indolizines via a Photocatalytic Late-Stage Functionalization Protocol
Source: Org Lett. 2025 Jul 21;27(31):8389–93. doi: 10.1021/acs.orglett.5c02079 (PMC12340967; doi:10.1021/acs.orglett.5c02079)
Supplement: Supplementary file 2 [file ol5c02079_si_002.zip › FID for Publication/2a/1H/audita.txt]

##TITLE= Audit trail, TopSpin 4.4.1
##JCAMPDX= 5.01
##ORIGIN= Bruker BioSpin GmbH & Co. KG
##OWNER= root
$$ /root/.topspin-BladeEpu/local_acqu/ks456-4a/10/audita.txt
##AUDIT TRAIL=  $$ (NUMBER, WHEN, WHO, WHERE, PROCESS, VERSION, WHAT)
(   1,<2025-02-13T13:59:04.710+0000>,<NMR400NEO\nmrsu>,<NMR400NEO>,<go4>,<TopSpin 4.4.1>,
      <acquisition in progress>)
$$ U:/DATA/NMR/NMR/ks456-4a/10/audita.txt
(   2,<2025-02-13T14:00:53.856+0000>,<NMR400NEO\nmrsu>,<NMR400NEO>,<go4>,<TopSpin 4.4.1>,
      <created by zg on 'Avance Neo 400' (NMR400NEO) by user 'NMR400NEO\nmrsu'
       on data set with UUID 'af6ad860-ea12-11ef-a4a0-0030d62beeb4'
       started at 2025-02-13 13:59:04.710 +0000, POWCHK enabled, PULCHK disabled,
       completed at 2025-02-13 14:00:53.855 +0000
       configuration hash MD5:
       4E 22 4B 88 86 9F 84 7C 6B C0 DD 16 36 7B 4C 91
       double data hash MD5: 64K
       66 15 E9 55 5C E9 3F 61 3D 8E D5 22 8B 37 A0 A9>)
(   3,<2025-02-13T15:00:54.503+0100>,<nmrsu>,<NMR400neo>,<xwish3>,<TopSpin 4.4.1>,
      <ICON-NMR User ID: nmr
       double data hash MD5: 64K
       66 15 E9 55 5C E9 3F 61 3D 8E D5 22 8B 37 A0 A9>)
##END=

$$ hash MD5
$$ 36 68 25 3A EF E7 F1 07 2F 9E 39 8B 0E 65 9C 85
