# Supplementary material for: Access to SCF3‑Substituted Indolizines via a Photocatalytic Late-Stage Functionalization Protocol
Source: Org Lett. 2025 Jul 21;27(31):8389–93. doi: 10.1021/acs.orglett.5c02079 (PMC12340967; doi:10.1021/acs.orglett.5c02079)
Supplement: Supplementary file 2 [file ol5c02079_si_002.zip › FID for Publication/2a/1H/pdata/1/auditp.txt]

##TITLE= Audit trail, TopSpin 4.4.1
##JCAMPDX= 5.01
##ORIGIN= Bruker BioSpin GmbH & Co. KG
##OWNER= nmrsu
$$ U:/DATA/NMR/NMR/ks456-4a/10/pdata/1/auditp.txt
##AUDIT TRAIL=  $$ (NUMBER, WHEN, WHO, WHERE, PROCESS, VERSION, WHAT)
(   1,<2025-02-13T13:59:04.710+0000>,<NMR400NEO\nmrsu>,<NMR400NEO>,<go4>,<TopSpin 4.4.1>,
      <acquisition in progress>)
$$ U:/DATA/NMR/NMR/ks456-4a/10/audita.txt
(   2,<2025-02-13T14:00:53.856+0000>,<NMR400NEO\nmrsu>,<NMR400NEO>,<go4>,<TopSpin 4.4.1>,
      <created by zg on 'Avance Neo 400' (NMR400NEO) by user 'NMR400NEO\nmrsu'
       on data set with UUID 'af6ad860-ea12-11ef-a4a0-0030d62beeb4'
       started at 2025-02-13 13:59:04.710 +0000, POWCHK enabled, PULCHK disabled,
       completed at 2025-02-13 14:00:53.855 +0000
       configuration hash MD5:
       4E 22 4B 88 86 9F 84 7C 6B C0 DD 16 36 7B 4C 91
       double data hash MD5: 64K
       66 15 E9 55 5C E9 3F 61 3D 8E D5 22 8B 37 A0 A9>)
(   3,<2025-02-13T15:00:54.503+0100>,<nmrsu>,<NMR400neo>,<xwish3>,<TopSpin 4.4.1>,
      <ICON-NMR User ID: nmr
       double data hash MD5: 64K
       66 15 E9 55 5C E9 3F 61 3D 8E D5 22 8B 37 A0 A9>)
(   4,<2025-02-13T15:00:54.606+0100>,<nmrsu>,<NMR400neo>,<proc1d>,<TopSpin 4.4.1>,
      <Start of raw data processing
       em LB = 0.3 SI = 32K
       fid double data hash MD5: 64K
       66 15 E9 55 5C E9 3F 61 3D 8E D5 22 8B 37 A0 A9
       data hash MD5: 32K
       A7 9C 15 CC 33 DB E2 09 72 D1 50 C6 A9 39 E5 8D>)
$$ U:/DATA/NMR/NMR/ks456-4a/10/pdata/1/auditp.txt
(   5,<2025-02-13T15:00:54.724+0100>,<nmrsu>,<NMR400neo>,<proc1d>,<TopSpin 4.4.1>,
      <ft FT_mod = 6 PKNL = 1 SI = 32K
       data hash MD5: 32K
       A6 56 0C F1 E8 CB E1 70 50 55 F6 2F 84 79 AD B5>)
(   6,<2025-02-13T15:00:54.890+0100>,<nmrsu>,<NMR400neo>,<proc1d>,<TopSpin 4.4.1>,
      <apk
       data hash MD5: 32K
       F2 A4 79 12 AF 79 05 DE E5 22 36 77 18 08 25 65>)
(   7,<2025-02-13T15:00:54.979+0100>,<nmrsu>,<NMR400neo>,<proc1d>,<TopSpin 4.4.1>,
      <abs n ABSG = 5
       data hash MD5: 32K
       4B A5 53 62 7F 0F FF E3 00 BE EF 47 F9 61 32 CC>)
(   8,<2025-02-13T15:00:55.876+0100>,<nmrsu>,<NMR400neo>,<proc1d>,<TopSpin 4.4.1>,
      <Start of raw data processing
       ef LB = 0.3 FT_mod = 6 PKNL = 1 SI = 32K
       fid double data hash MD5: 64K
       66 15 E9 55 5C E9 3F 61 3D 8E D5 22 8B 37 A0 A9
       data hash MD5: 32K
       5B 86 E5 DE E4 A9 0A 3B EB 3D 38 3E 15 C2 5F 0C>)
(   9,<2025-02-13T15:00:56.504+0100>,<nmrsu>,<NMR400neo>,<proc1d>,<TopSpin 4.4.1>,
      <apk0
       data hash MD5: 32K
       A9 C9 CB E6 4A 15 D1 78 4D F5 B5 D9 04 FA 4E D2>)
(  10,<2025-02-13T15:00:56.597+0100>,<nmrsu>,<NMR400neo>,<sref>,<TopSpin 4.4.1>,
      <sref
       data hash MD5: 32K
       A9 C9 CB E6 4A 15 D1 78 4D F5 B5 D9 04 FA 4E D2>)
(  11,<2025-02-13T15:00:56.653+0100>,<nmrsu>,<NMR400neo>,<proc1d>,<TopSpin 4.4.1>,
      <abs ABSG = 5
       data hash MD5: 32K
       33 81 14 81 98 DB 48 C3 DE B6 D9 31 73 62 A8 32>)
(  12,<2025-02-13T15:00:56.734+0100>,<nmrsu>,<NMR400neo>,<peak>,<TopSpin 4.4.1>,
      <1D Peak picking
       data hash MD5: 32K
       33 81 14 81 98 DB 48 C3 DE B6 D9 31 73 62 A8 32>)
(  13,<2025-02-13T15:00:56.816+0100>,<nmrsu>,<NMR400neo>,<xwish3>,<TopSpin 4.4.1>,
      <ICON-NMR User ID: nmr
       data hash MD5: 32K
       33 81 14 81 98 DB 48 C3 DE B6 D9 31 73 62 A8 32>)
(  14,<2025-02-13 15:56:07.008 +0100>,<TU-CLAUSTHAL\ks36>,<IOC-RW125>,<dataserver>,<TopSpin 3.5.5>,
      <new intrng file generated by interactive integration
       data hash MD5: 32K
       33 81 14 81 98 DB 48 C3 DE B6 D9 31 73 62 A8 32>)
##END=

$$ hash MD5
$$ AB 57 15 F6 DC B6 F3 DD 6A B0 0F 4F 78 DB 24 97
