# Supplementary material for: Access to SCF3‑Substituted Indolizines via a Photocatalytic Late-Stage Functionalization Protocol
Source: Org Lett. 2025 Jul 21;27(31):8389–93. doi: 10.1021/acs.orglett.5c02079 (PMC12340967; doi:10.1021/acs.orglett.5c02079)
Supplement: Supplementary file 2 [file ol5c02079_si_002.zip › FID for Publication/2a/1H/pdata/1/integrals.txt]

   Current data set:
   NAME =	ks456-4a	EXPNO =	10	PROCNO = 1
   DU   =	O:/NMR

   Number   Integrated Region     Integral
     1      8.695      8.598         1.00000
     2      7.811      7.717         1.03627
     3      7.693      7.588         1.99138
     4      7.553      7.438         3.22341
     5      7.406      7.315         1.15988
     6      7.092      7.008         0.98612
