# Supplementary material for: Access to SCF3‑Substituted Indolizines via a Photocatalytic Late-Stage Functionalization Protocol
Source: Org Lett. 2025 Jul 21;27(31):8389–93. doi: 10.1021/acs.orglett.5c02079 (PMC12340967; doi:10.1021/acs.orglett.5c02079)
Supplement: Supplementary file 2 [file ol5c02079_si_002.zip › FID for Publication/2a/1H/pdata/1/intrng]

A 1.0 #regions in PPM
# low field   high field  bias        slope
  8.695420598012234  8.597529605255108  0.0  0.0  # for region 1
  7.811026111723723  7.716510670440981  0.0  0.0  # for region 2
  7.692881810120295  7.588239714414403  0.0  0.0  # for region 3
  7.552667011097387  7.438110858986543  0.0  0.0  # for region 4
  7.4059599347976866  7.314820044989329  0.0  0.0  # for region 5
  7.092033647680009  7.0076448608204185  0.0  0.0  # for region 6
