# Supplementary material for: Access to SCF3‑Substituted Indolizines via a Photocatalytic Late-Stage Functionalization Protocol
Source: Org Lett. 2025 Jul 21;27(31):8389–93. doi: 10.1021/acs.orglett.5c02079 (PMC12340967; doi:10.1021/acs.orglett.5c02079)
Supplement: Supplementary file 2 [file ol5c02079_si_002.zip › FID for Publication/2a/1H/pdata/1/peaklist.xml]

<?xml version="1.0" encoding="UTF-8"?>
<PeakList>
  <PeakList1D>
    <PeakList1DHeader creator="nmrsu" date="2025-02-13T15:00:56.751+01:00" expNo="10" name="ks456-4a" owner="" procNo="1" source="U:/DATA/NMR/NMR">
      <PeakPickDetails>F1=15.528525ppm, F2=-1.584922ppm, MI=0.10cm, MAXI=10000.00cm, PC=1.000
      </PeakPickDetails>
    </PeakList1DHeader>
    <Peak1D F1="8.651280" intensity="6.049832e+00" type="0"/>
    <Peak1D F1="8.633706" intensity="6.179489e+00" type="0"/>
    <Peak1D F1="8.610405" intensity="1.812241e-01" type="0"/>
    <Peak1D F1="8.608229" intensity="2.006151e-01" type="0"/>
    <Peak1D F1="8.304692" intensity="2.213948e-01" type="0"/>
    <Peak1D F1="8.302919" intensity="2.256013e-01" type="0"/>
    <Peak1D F1="8.286897" intensity="2.294314e-01" type="0"/>
    <Peak1D F1="8.285095" intensity="2.289607e-01" type="0"/>
    <Peak1D F1="7.898318" intensity="1.111373e-01" type="0"/>
    <Peak1D F1="7.894978" intensity="1.129940e-01" type="0"/>
    <Peak1D F1="7.836495" intensity="1.478122e-01" type="0"/>
    <Peak1D F1="7.832154" intensity="1.689976e-01" type="0"/>
    <Peak1D F1="7.817071" intensity="2.867805e-01" type="0"/>
    <Peak1D F1="7.812663" intensity="2.771211e-01" type="0"/>
    <Peak1D F1="7.797667" intensity="2.257414e-01" type="0"/>
    <Peak1D F1="7.793196" intensity="2.392793e-01" type="0"/>
    <Peak1D F1="7.778743" intensity="4.453372e+00" type="0"/>
    <Peak1D F1="7.776033" intensity="7.401143e+00" type="0"/>
    <Peak1D F1="7.773340" intensity="4.562071e+00" type="0"/>
    <Peak1D F1="7.756508" intensity="4.993667e+00" type="0"/>
    <Peak1D F1="7.753866" intensity="8.267608e+00" type="0"/>
    <Peak1D F1="7.751180" intensity="4.937054e+00" type="0"/>
    <Peak1D F1="7.737255" intensity="1.620337e-01" type="0"/>
    <Peak1D F1="7.719331" intensity="1.086224e-01" type="0"/>
    <Peak1D F1="7.715232" intensity="1.263437e-01" type="0"/>
    <Peak1D F1="7.711450" intensity="1.096508e-01" type="0"/>
    <Peak1D F1="7.697397" intensity="1.461846e-01" type="0"/>
    <Peak1D F1="7.693588" intensity="1.618116e-01" type="0"/>
    <Peak1D F1="7.690948" intensity="1.737856e-01" type="0"/>
    <Peak1D F1="7.680785" intensity="3.627335e-01" type="0"/>
    <Peak1D F1="7.652424" intensity="8.506668e+00" type="0"/>
    <Peak1D F1="7.648382" intensity="1.164736e+01" type="0"/>
    <Peak1D F1="7.643227" intensity="3.613885e+00" type="0"/>
    <Peak1D F1="7.635479" intensity="6.903786e+00" type="0"/>
    <Peak1D F1="7.631540" intensity="1.423751e+01" type="0"/>
    <Peak1D F1="7.628380" intensity="1.223084e+01" type="0"/>
    <Peak1D F1="7.622487" intensity="1.839540e+00" type="0"/>
    <Peak1D F1="7.571227" intensity="1.253711e-01" type="0"/>
    <Peak1D F1="7.567208" intensity="1.564318e-01" type="0"/>
    <Peak1D F1="7.563328" intensity="1.579999e-01" type="0"/>
    <Peak1D F1="7.541950" intensity="4.136200e+00" type="0"/>
    <Peak1D F1="7.537682" intensity="5.847072e+00" type="0"/>
    <Peak1D F1="7.533005" intensity="2.601726e+00" type="0"/>
    <Peak1D F1="7.520299" intensity="1.500000e+01" type="0"/>
    <Peak1D F1="7.516148" intensity="6.484475e+00" type="0"/>
    <Peak1D F1="7.505292" intensity="5.080237e+00" type="0"/>
    <Peak1D F1="7.501953" intensity="1.007037e+01" type="0"/>
    <Peak1D F1="7.495836" intensity="2.026556e+00" type="0"/>
    <Peak1D F1="7.490915" intensity="4.807598e+00" type="0"/>
    <Peak1D F1="7.487113" intensity="8.606909e+00" type="0"/>
    <Peak1D F1="7.483458" intensity="4.966825e+00" type="0"/>
    <Peak1D F1="7.476051" intensity="3.840988e+00" type="0"/>
    <Peak1D F1="7.469406" intensity="7.565769e+00" type="0"/>
    <Peak1D F1="7.461261" intensity="1.627100e+00" type="0"/>
    <Peak1D F1="7.454503" intensity="1.366567e+00" type="0"/>
    <Peak1D F1="7.451045" intensity="2.078388e+00" type="0"/>
    <Peak1D F1="7.447740" intensity="1.107232e+00" type="0"/>
    <Peak1D F1="7.438295" intensity="1.426425e-01" type="0"/>
    <Peak1D F1="7.435365" intensity="1.309551e-01" type="0"/>
    <Peak1D F1="7.431695" intensity="1.586924e-01" type="0"/>
    <Peak1D F1="7.426668" intensity="1.384539e-01" type="0"/>
    <Peak1D F1="7.420511" intensity="1.051557e-01" type="0"/>
    <Peak1D F1="7.416745" intensity="1.423354e-01" type="0"/>
    <Peak1D F1="7.413446" intensity="1.223803e-01" type="0"/>
    <Peak1D F1="7.405456" intensity="1.228745e-01" type="0"/>
    <Peak1D F1="7.398267" intensity="3.249121e-01" type="0"/>
    <Peak1D F1="7.392245" intensity="1.701568e-01" type="0"/>
    <Peak1D F1="7.383053" intensity="4.999369e-01" type="0"/>
    <Peak1D F1="7.377218" intensity="4.581768e+00" type="0"/>
    <Peak1D F1="7.374759" intensity="4.587180e+00" type="0"/>
    <Peak1D F1="7.368385" intensity="5.498583e-01" type="0"/>
    <Peak1D F1="7.360153" intensity="5.326273e+00" type="0"/>
    <Peak1D F1="7.357592" intensity="5.546581e+00" type="0"/>
    <Peak1D F1="7.355150" intensity="4.977172e+00" type="0"/>
    <Peak1D F1="7.352611" intensity="4.691045e+00" type="0"/>
    <Peak1D F1="7.338012" intensity="4.867892e+00" type="0"/>
    <Peak1D F1="7.335473" intensity="4.812162e+00" type="0"/>
    <Peak1D F1="7.327226" intensity="3.589962e-01" type="0"/>
    <Peak1D F1="7.320579" intensity="2.226850e-01" type="0"/>
    <Peak1D F1="7.316924" intensity="3.186830e-01" type="0"/>
    <Peak1D F1="7.313002" intensity="2.161676e-01" type="0"/>
    <Peak1D F1="7.309958" intensity="2.510623e-01" type="0"/>
    <Peak1D F1="7.304503" intensity="2.224333e-01" type="0"/>
    <Peak1D F1="7.294391" intensity="1.011866e-01" type="0"/>
    <Peak1D F1="7.287438" intensity="2.288408e-01" type="0"/>
    <Peak1D F1="7.285371" intensity="2.340129e-01" type="0"/>
    <Peak1D F1="7.280533" intensity="1.734189e-01" type="0"/>
    <Peak1D F1="7.275378" intensity="1.160356e-01" type="0"/>
    <Peak1D F1="7.269822" intensity="1.062228e-01" type="0"/>
    <Peak1D F1="7.265704" intensity="1.284357e-01" type="0"/>
    <Peak1D F1="7.255352" intensity="5.170313e+00" type="0"/>
    <Peak1D F1="7.222402" intensity="1.871104e-01" type="0"/>
    <Peak1D F1="7.057726" intensity="4.110809e+00" type="0"/>
    <Peak1D F1="7.054716" intensity="4.156597e+00" type="0"/>
    <Peak1D F1="7.040397" intensity="7.373769e+00" type="0"/>
    <Peak1D F1="7.037408" intensity="7.312099e+00" type="0"/>
    <Peak1D F1="7.023111" intensity="3.702561e+00" type="0"/>
    <Peak1D F1="7.020096" intensity="3.603725e+00" type="0"/>
    <Peak1D F1="7.011889" intensity="2.917357e-01" type="0"/>
    <Peak1D F1="7.008660" intensity="2.273851e-01" type="0"/>
    <Peak1D F1="6.994039" intensity="2.897756e-01" type="0"/>
    <Peak1D F1="6.991162" intensity="2.993161e-01" type="0"/>
    <Peak1D F1="6.976685" intensity="1.439965e-01" type="0"/>
    <Peak1D F1="6.973623" intensity="1.332342e-01" type="0"/>
    <Peak1D F1="5.288132" intensity="1.213435e-01" type="0"/>
    <Peak1D F1="4.111114" intensity="1.006662e-01" type="0"/>
    <Peak1D F1="2.041509" intensity="4.435327e-01" type="0"/>
    <Peak1D F1="1.586066" intensity="4.901879e-01" type="0"/>
    <Peak1D F1="1.298638" intensity="1.048940e-01" type="0"/>
    <Peak1D F1="1.289231" intensity="1.160982e-01" type="0"/>
    <Peak1D F1="1.273632" intensity="2.673177e-01" type="0"/>
    <Peak1D F1="1.256062" intensity="1.013897e+00" type="0"/>
    <Peak1D F1="1.237996" intensity="1.760195e-01" type="0"/>
    <Peak1D F1="1.211588" intensity="1.037093e-01" type="0"/>
    <Peak1D F1="0.879235" intensity="1.754524e-01" type="0"/>
    <Peak1D F1="0.852711" intensity="1.037330e-01" type="0"/>
    <Peak1D F1="-0.000261" intensity="7.890499e-01" type="0"/>
  </PeakList1D>
</PeakList>
