# Supplementary material for: Access to SCF3‑Substituted Indolizines via a Photocatalytic Late-Stage Functionalization Protocol
Source: Org Lett. 2025 Jul 21;27(31):8389–93. doi: 10.1021/acs.orglett.5c02079 (PMC12340967; doi:10.1021/acs.orglett.5c02079)
Supplement: Supplementary file 2 [file ol5c02079_si_002.zip › FID for Publication/2a/1H/scon2]

##TITLE= Parameter file, TopSpin 4.4.1
##JCAMPDX= 5.0
##DATATYPE= Parameter Values
##NPOINTS= 1	$$ modification sequence number
##ORIGIN= Bruker BioSpin GmbH & Co. KG
##OWNER= nmrsu
$$ 2025-02-13 14:59:04.991 +0100  nmrsu@NMR400neo
$$ U:/DATA/NMR/NMR/ks456-4a/10/scon2
$$ process C:\Bruker\TopSpin4.4.1\prog\mod\acqdataserver.exe
##$BLKTR= (0..32)
3 3 3 3 3 3 3 3 3 3 3 3 3 3 3 3 3 3 3 3 3 3 3 3 3 3 3 3 3 3 3 3 3
##$DE1= 4.5
##$DEADC= 0.5
##$DEPA= 4.5
##$DERX= 1.5
##$GRADPRE= (0..1)
10 10
##$HD_BLKTR= (0..32)
1 1 1 1 1 1 1 1 1 1 1 1 1 1 1 1 1 1 1 1 1 1 1 1 1 1 1 1 1 1 1 1 1
##$HD_DE1= 5
##$HD_DEADC= 0
##$HD_DEPA= 2.5
##$HD_DERX= 0
##END=
