# Supplementary material for: Access to SCF3‑Substituted Indolizines via a Photocatalytic Late-Stage Functionalization Protocol
Source: Org Lett. 2025 Jul 21;27(31):8389–93. doi: 10.1021/acs.orglett.5c02079 (PMC12340967; doi:10.1021/acs.orglett.5c02079)
Supplement: Supplementary file 2 [file ol5c02079_si_002.zip › FID for Publication/2a/1H/shimvalues]

# Thu Feb 13 14:00:52 2025
#$$PROBEIDENTIFIER=Z120175_0009
#$$PROBENAME=PA BBI 400S1 H&F-BB-D-05 Z
#$$MAGNETID=BZH206640070I
#$$CRYOSTATID=D315-54-11519
#$$SHIMID=292722
#
# Active Shim Gradients
#
Z           		172             
Z2          		205             
Z3          		-237            
Z4          		-3231           
Z5          		-104            
Z6          		2646            
Z7          		2288            
Z8          		-5560           
X           		-2342           
XZ          		-1550           
XZ2         		4837            
XZ3         		-1377           
XZ4         		1674            
XZ5         		-2929           
Y           		-320            
YZ          		1784            
YZ2         		-4724           
YZ3         		-1550           
YZ4         		800             
YZ5         		-868            
XY          		1650            
XYZ         		5461            
XYZ2        		-3039           
XYZ3        		-1869           
XYZ4        		1554            
XYZ5        		-443            
(X2-Y2)     		994             
(X2-Y2)Z    		249             
(X2-Y2)Z2   		-1965           
(X2-Y2)Z3   		-2245           
(X2-Y2)Z4   		5854            
(X2-Y2)Z5   		-863            
X3          		2591            
X3Z         		-416            
Y3          		-395            
Y3Z         		273             
#
# Lock Parameter
#
FIELD		9173.167
LOCKPHASE		 268.900
LOCKPOWER		 -27.000
LOCKGAIN		 125.608
LOCKDC		 -75.000
LOCKSHIFT		   7.240
LOOPGAIN		 -12.000
LOOPTIME		   0.400
LOOPFILTER		 100.000
#
IEEE64_VERSION_CODE 1
#
# Shim currents 
#
SHIM_SETTING [ 1]      341.51278665
SHIM_SETTING [ 2]     1821.92899001
SHIM_SETTING [ 3]    -1657.90893974
SHIM_SETTING [ 4]    -5811.88198103
SHIM_SETTING [ 5]     1677.05656378
SHIM_SETTING [ 6]     2599.96517645
SHIM_SETTING [ 7]    -3583.74418471
SHIM_SETTING [ 8]    -7771.81319158
SHIM_SETTING [ 9]     -172.43759528
SHIM_SETTING [10]    -1040.55261748
SHIM_SETTING [11]        0.00000000
SHIM_SETTING [12]     -667.90352252
SHIM_SETTING [13]     -121.34274299
SHIM_SETTING [14]     1458.35177296
SHIM_SETTING [15]      -71.74762790
SHIM_SETTING [16]     7550.66785552
SHIM_SETTING [17]    -7159.51087536
SHIM_SETTING [18]    -7119.61461138
SHIM_SETTING [19]    -5466.92856876
SHIM_SETTING [20]     2885.96788940
SHIM_SETTING [21]     -268.82135253
SHIM_SETTING [22]     3059.48403385
SHIM_SETTING [23]    -2114.47462700
SHIM_SETTING [24]    -4726.82040583
SHIM_SETTING [25]     2061.38195546
SHIM_SETTING [26]     8167.57116871
SHIM_SETTING [27]     1054.90089010
SHIM_SETTING [28]    -4446.53435333
SHIM_SETTING [29]     1464.17267759
SHIM_SETTING [30]     3646.17047521
SHIM_SETTING [31]     4140.70009312
SHIM_SETTING [32]    -4607.54021225
SHIM_SETTING [33]     2700.29724585
SHIM_SETTING [34]    -5199.46706936
SHIM_SETTING [35]     7204.14188714
SHIM_SETTING [36]    -2561.02575780
SHIM_SETTING [37]     3548.21650262
SHIM_SETTING [38]      252.07845659
SHIM_SETTING [39]     -280.63495012
SHIM_SETTING [40]        0.00000000
