# Supplementary material for: Access to SCF3‑Substituted Indolizines via a Photocatalytic Late-Stage Functionalization Protocol
Source: Org Lett. 2025 Jul 21;27(31):8389–93. doi: 10.1021/acs.orglett.5c02079 (PMC12340967; doi:10.1021/acs.orglett.5c02079)
Supplement: Supplementary file 2 [file ol5c02079_si_002.zip › FID for Publication/2a/1H/topshimreport]

New TopShim run:

version = topshim 4.4.1
date = 2025-02-13
time = 14:57:46.406
command = topshim ordmax=5

FINE SHIMMING

Parameters:

probe = Z120175_0009
solvent = CDCl3
shim nucleus = 2H
nucleus optimised for = 1H
o1p (from lock) = 7.24 ppm

Results:


1D Shimming:
Iteration 1: FWHM Before= 0.6 Hz, Target= 0.5 Hz, After= 0.6 Hz
Iteration 2: FWHM Before= 0.6 Hz, Target= 0.6 Hz, After= 0.5 Hz
Shim succeeded

Lineshape quality factor (1D spectrum, spinning) = 0.562

shim changes: 
Z	-20
Z2	-69
Z3	-20
Z4	-58
Z5	+28

duration = 48 sec
completed successfully
finished Thu Feb 13 14:58:33 2025


========================================================================
