# Supplementary material for: Access to SCF3‑Substituted Indolizines via a Photocatalytic Late-Stage Functionalization Protocol
Source: Org Lett. 2025 Jul 21;27(31):8389–93. doi: 10.1021/acs.orglett.5c02079 (PMC12340967; doi:10.1021/acs.orglett.5c02079)
Supplement: Supplementary file 2 [file ol5c02079_si_002.zip › FID for Publication/2a/DEPT/pdata/1/auditp.txt]

##TITLE= Audit trail, TopSpin 4.4.1
##JCAMPDX= 5.01
##ORIGIN= Bruker BioSpin GmbH & Co. KG
##OWNER= nmrsu
$$ U:/DATA/NMR/NMR/ks456-4a/12/pdata/1/auditp.txt
##AUDIT TRAIL=  $$ (NUMBER, WHEN, WHO, WHERE, PROCESS, VERSION, WHAT)
(   1,<2025-02-13T16:40:37.763+0000>,<NMR400NEO\nmrsu>,<NMR400NEO>,<go4>,<TopSpin 4.4.1>,
      <acquisition in progress>)
$$ U:/DATA/NMR/NMR/ks456-4a/12/audita.txt
(   2,<2025-02-13T16:42:37.705+0000>,<NMR400NEO\nmrsu>,<NMR400NEO>,<go4>,<TopSpin 4.4.1>,
      <created by zg on 'Avance Neo 400' (NMR400NEO) by user 'NMR400NEO\nmrsu'
       on data set with UUID '40eb719e-ea29-11ef-8da0-0030d62beeb4'
       started at 2025-02-13 16:40:37.763 +0000, POWCHK enabled, PULCHK disabled,
       completed at 2025-02-13 16:42:37.704 +0000
       configuration hash MD5:
       4E 22 4B 88 86 9F 84 7C 6B C0 DD 16 36 7B 4C 91
       double data hash MD5: 64K
       42 EA 22 C2 1E 9A 34 FE 50 21 1B 48 CA BA C4 E1>)
(   3,<2025-02-13T17:42:38.307+0100>,<nmrsu>,<NMR400neo>,<xwish3>,<TopSpin 4.4.1>,
      <ICON-NMR User ID: nmr
       double data hash MD5: 64K
       42 EA 22 C2 1E 9A 34 FE 50 21 1B 48 CA BA C4 E1>)
(   4,<2025-02-13T17:42:39.256+0100>,<nmrsu>,<NMR400neo>,<proc1d>,<TopSpin 4.4.1>,
      <Start of raw data processing
       ef LB = 1 FT_mod = 6 PKNL = 1 SI = 32K
       fid double data hash MD5: 64K
       42 EA 22 C2 1E 9A 34 FE 50 21 1B 48 CA BA C4 E1
       data hash MD5: 32K
       8D AB 47 40 79 11 2E 28 A4 B0 C1 34 77 9E 8F 0B>)
$$ U:/DATA/NMR/NMR/ks456-4a/12/pdata/1/auditp.txt
(   5,<2025-02-13T17:42:39.494+0100>,<nmrsu>,<NMR400neo>,<proc1d>,<TopSpin 4.4.1>,
      <apk
       data hash MD5: 32K
       F6 0E 8F 67 C4 24 34 42 72 07 EE E0 B7 0F F7 6F>)
(   6,<2025-02-13T17:42:39.573+0100>,<nmrsu>,<NMR400neo>,<sref>,<TopSpin 4.4.1>,
      <sref
       data hash MD5: 32K
       F6 0E 8F 67 C4 24 34 42 72 07 EE E0 B7 0F F7 6F>)
(   7,<2025-02-13T17:42:39.619+0100>,<nmrsu>,<NMR400neo>,<proc1d>,<TopSpin 4.4.1>,
      <abs ABSG = 5
       data hash MD5: 32K
       A0 1F 33 B7 F9 6D 62 6F B2 F6 12 CB A2 BD 04 F2>)
(   8,<2025-02-13T17:42:39.801+0100>,<nmrsu>,<NMR400neo>,<peak>,<TopSpin 4.4.1>,
      <1D Peak picking
       data hash MD5: 32K
       A0 1F 33 B7 F9 6D 62 6F B2 F6 12 CB A2 BD 04 F2>)
(   9,<2025-02-13T17:42:39.941+0100>,<nmrsu>,<NMR400neo>,<xwish3>,<TopSpin 4.4.1>,
      <ICON-NMR User ID: nmr
       data hash MD5: 32K
       A0 1F 33 B7 F9 6D 62 6F B2 F6 12 CB A2 BD 04 F2>)
##END=

$$ hash MD5
$$ 23 D1 CF 38 DA 4B D6 FE 3C 94 C6 2B 82 AB 9B 25
