# Supplementary material for: Access to SCF3‑Substituted Indolizines via a Photocatalytic Late-Stage Functionalization Protocol
Source: Org Lett. 2025 Jul 21;27(31):8389–93. doi: 10.1021/acs.orglett.5c02079 (PMC12340967; doi:10.1021/acs.orglett.5c02079)
Supplement: Supplementary file 2 [file ol5c02079_si_002.zip › FID for Publication/2a/DEPT/pdata/1/intrng]

P 0
209.715620   209.470139
208.610955   208.343814
200.358458   200.120197
199.535374   199.304333
198.372949   198.113028
194.409151   194.185330
192.690783   192.438082
189.672810   189.333468
183.579102   183.311961
182.640498   182.409457
180.979891   180.719969
178.633380   178.380679
177.499835   176.893352
172.705733   172.438592
169.066837   168.821356
167.716691   167.449550
164.604857   164.359376
160.308938   160.049016
155.962478   155.673677
149.868771   149.276728
148.836306   148.598045
147.890482   147.652221
147.392300   146.901337
133.327676   133.089415
132.302432   132.056951
131.833130   131.602089
130.028121   129.688780
129.176158   128.259213
128.035392   127.804351
126.403665   125.840503
125.457841   125.154600
122.512068   122.266587
121.999445   121.746744
118.151168   117.652986
117.320864   117.082603
114.974354   114.403971
112.108001   111.869740
111.422098   111.176617
105.609972   105.371711
103.508942   103.111840
102.339297   102.086596
101.350152   101.104671
94.801583   94.563322
94.115680   93.343136
88.339654   88.007532
85.365001   85.133960
78.960832   78.715351
71.480878   70.946596
70.015212   69.776951
60.275388   60.044347
58.896362   58.658101
58.260999   58.008298
55.798968   55.560707
52.809874   51.979570
50.152902   49.907421
45.604282   45.373241
38.911312   38.680271
38.384249   38.131548
35.250755   35.019714
34.391571   34.138870
33.055865   32.810384
30.709355   30.456654
27.532541   27.301500
25.915253   25.669772
19.106763   18.854062
16.947973   16.709712
16.096009   15.850528
13.027495   12.738694
8.211734   7.966253
6.839928   6.587226
5.085460   4.847199
-3.549699   -3.787960
-4.712124   -4.950385
-6.675973   -6.921454
-11.910497   -12.148758
-12.928521   -13.181223
-13.614424   -13.867126
-14.509708   -14.762410
-15.708234   -15.932055
