# Supplementary material for: Access to SCF3‑Substituted Indolizines via a Photocatalytic Late-Stage Functionalization Protocol
Source: Org Lett. 2025 Jul 21;27(31):8389–93. doi: 10.1021/acs.orglett.5c02079 (PMC12340967; doi:10.1021/acs.orglett.5c02079)
Supplement: Supplementary file 2 [file ol5c02079_si_002.zip › FID for Publication/2a/DEPT/pdata/1/peaklist.xml]

<?xml version="1.0" encoding="UTF-8"?>
<PeakList>
  <PeakList1D>
    <PeakList1DHeader creator="nmrsu" date="2025-02-13T17:42:39.848+01:00" expNo="12" name="ks456-4a" owner="" procNo="1" source="U:/DATA/NMR/NMR">
      <PeakPickDetails>F1=218.293015ppm, F2=-18.293009ppm, MI=0.00cm, MAXI=10000.00cm, PC=1.400
      </PeakPickDetails>
    </PeakList1DHeader>
    <Peak1D F1="129.859262" intensity="9.564579e+00" type="0"/>
    <Peak1D F1="129.042136" intensity="6.823230e+00" type="0"/>
    <Peak1D F1="128.674506" intensity="1.500000e+01" type="0"/>
    <Peak1D F1="126.025481" intensity="6.835095e+00" type="0"/>
    <Peak1D F1="125.297421" intensity="2.382778e+00" type="0"/>
    <Peak1D F1="117.879430" intensity="6.997579e+00" type="0"/>
    <Peak1D F1="114.582660" intensity="6.565532e+00" type="0"/>
  </PeakList1D>
</PeakList>
