# Supplementary material for: Access to SCF3‑Substituted Indolizines via a Photocatalytic Late-Stage Functionalization Protocol
Source: Org Lett. 2025 Jul 21;27(31):8389–93. doi: 10.1021/acs.orglett.5c02079 (PMC12340967; doi:10.1021/acs.orglett.5c02079)
Supplement: Supplementary file 2 [file ol5c02079_si_002.zip › FID for Publication/2aa/13C/pdata/1/auditp.txt]

##TITLE= Audit trail, TopSpin 4.4.1
##JCAMPDX= 5.01
##ORIGIN= Bruker BioSpin GmbH & Co. KG
##OWNER= nmrsu
$$ U:\DATA\NMR\NMR/ks456-79/11/pdata/1/auditp.txt
##AUDIT TRAIL=  $$ (NUMBER, WHEN, WHO, WHERE, PROCESS, VERSION, WHAT)
(   1,<2025-04-25T10:14:45.471+0000>,<NMR400NEO\nmrsu>,<NMR400NEO>,<go4>,<TopSpin 4.4.1>,
      <acquisition in progress>)
$$ U:/DATA/NMR/NMR/ks456-79/11/audita.txt
(   2,<2025-04-25T10:22:16.034+0000>,<NMR400NEO\nmrsu>,<NMR400NEO>,<go4>,<TopSpin 4.4.1>,
      <created by zg on 'Avance Neo 400' (NMR400NEO) by user 'NMR400NEO\nmrsu'
       on data set with UUID '1c681ed6-21be-11f0-b3d0-0030d62beeb4'
       started at 2025-04-25 10:14:45.471 +0000, POWCHK enabled, PULCHK disabled,
       completed at 2025-04-25 10:22:16.034 +0000
       configuration hash MD5:
       4E 22 4B 88 86 9F 84 7C 6B C0 DD 16 36 7B 4C 91
       double data hash MD5: 64K
       5A 4D 28 8D 95 EB 62 A7 F9 C7 5F 12 7E 1F C3 14>)
(   3,<2025-04-25T12:22:16.237+0200>,<nmrsu>,<NMR400neo>,<xwish3>,<TopSpin 4.4.1>,
      <ICON-NMR User ID: nmr
       double data hash MD5: 64K
       5A 4D 28 8D 95 EB 62 A7 F9 C7 5F 12 7E 1F C3 14>)
(   4,<2025-04-25T12:22:17.440+0200>,<nmrsu>,<NMR400neo>,<proc1d>,<TopSpin 4.4.1>,
      <Start of raw data processing
       ef LB = 1 FT_mod = 6 PKNL = 1 SI = 32K
       fid double data hash MD5: 64K
       5A 4D 28 8D 95 EB 62 A7 F9 C7 5F 12 7E 1F C3 14
       data hash MD5: 32K
       9D DF E8 53 0F 4E 9E 9B 49 D9 38 E0 F7 AC 9F C8>)
$$ U:\DATA\NMR\NMR/ks456-79/11/pdata/1/auditp.txt
(   5,<2025-04-25T12:22:17.634+0200>,<nmrsu>,<NMR400neo>,<proc1d>,<TopSpin 4.4.1>,
      <apk
       data hash MD5: 32K
       56 9C 45 03 5E 06 AF 12 84 B8 22 C0 CC 82 35 56>)
(   6,<2025-04-25T12:22:17.743+0200>,<nmrsu>,<NMR400neo>,<sref>,<TopSpin 4.4.1>,
      <sref
       data hash MD5: 32K
       56 9C 45 03 5E 06 AF 12 84 B8 22 C0 CC 82 35 56>)
(   7,<2025-04-25T12:22:17.822+0200>,<nmrsu>,<NMR400neo>,<proc1d>,<TopSpin 4.4.1>,
      <abs ABSG = 5
       data hash MD5: 32K
       F4 F3 07 15 2E D0 C3 8F 10 EB D3 37 BB 71 CE BE>)
(   8,<2025-04-25T12:22:17.899+0200>,<nmrsu>,<NMR400neo>,<peak>,<TopSpin 4.4.1>,
      <1D Peak picking
       data hash MD5: 32K
       F4 F3 07 15 2E D0 C3 8F 10 EB D3 37 BB 71 CE BE>)
(   9,<2025-04-25T12:22:18.073+0200>,<nmrsu>,<NMR400neo>,<xwish3>,<TopSpin 4.4.1>,
      <ICON-NMR User ID: nmr
       data hash MD5: 32K
       F4 F3 07 15 2E D0 C3 8F 10 EB D3 37 BB 71 CE BE>)
##END=

$$ hash MD5
$$ 2A C9 A3 B4 0F 1A 74 FF A8 E4 80 E6 69 E8 77 A1
