# Supplementary material for: Access to SCF3‑Substituted Indolizines via a Photocatalytic Late-Stage Functionalization Protocol
Source: Org Lett. 2025 Jul 21;27(31):8389–93. doi: 10.1021/acs.orglett.5c02079 (PMC12340967; doi:10.1021/acs.orglett.5c02079)
Supplement: Supplementary file 2 [file ol5c02079_si_002.zip › FID for Publication/2aa/13C/pdata/1/intrng]

P 0
137.349234   137.038773
136.316770   135.854688
130.569624   130.338583
128.064273   127.746591
127.450570   127.205089
126.721347   126.230384
124.620317   124.093255
124.086035   123.660053
120.815360   120.461578
118.411089   117.963447
117.429165   116.851562
113.212666   112.577303
111.349897   110.613454
101.934975   101.588414
98.917002   98.577660
77.516825   77.177484
77.170264   76.816482
76.809262   76.462701
32.066721   31.546879
30.427774   29.583030
22.861180   22.348557
12.522093   12.233292
11.143067   10.659325
-5.412468   -5.722929
