# Supplementary material for: Access to SCF3‑Substituted Indolizines via a Photocatalytic Late-Stage Functionalization Protocol
Source: Org Lett. 2025 Jul 21;27(31):8389–93. doi: 10.1021/acs.orglett.5c02079 (PMC12340967; doi:10.1021/acs.orglett.5c02079)
Supplement: Supplementary file 2 [file ol5c02079_si_002.zip › FID for Publication/2aa/13C/pdata/1/peaklist.xml]

<?xml version="1.0" encoding="UTF-8"?>
<PeakList>
  <PeakList1D>
    <PeakList1DHeader creator="nmrsu" date="2025-04-25T12:22:17.947+02:00" expNo="11" name="ks456-79" owner="" procNo="1" source="U:\DATA\NMR\NMR">
      <PeakPickDetails>F1=218.293015ppm, F2=-18.293009ppm, MI=0.00cm, MAXI=10000.00cm, PC=1.400
      </PeakPickDetails>
    </PeakList1DHeader>
    <Peak1D F1="137.189646" intensity="2.409028e+00" type="0"/>
    <Peak1D F1="136.186633" intensity="2.664972e+00" type="0"/>
    <Peak1D F1="133.579418" intensity="7.015262e-01" type="0"/>
    <Peak1D F1="130.451057" intensity="1.673741e+00" type="0"/>
    <Peak1D F1="127.323007" intensity="1.495087e+00" type="0"/>
    <Peak1D F1="124.192721" intensity="1.404965e+00" type="0"/>
    <Peak1D F1="123.906345" intensity="6.036138e+00" type="0"/>
    <Peak1D F1="120.631489" intensity="1.454651e+01" type="0"/>
    <Peak1D F1="118.241947" intensity="1.500000e+01" type="0"/>
    <Peak1D F1="116.973654" intensity="7.819066e-01" type="0"/>
    <Peak1D F1="113.108469" intensity="8.534155e-01" type="0"/>
    <Peak1D F1="110.983065" intensity="1.353853e+01" type="0"/>
    <Peak1D F1="101.756872" intensity="1.209142e+01" type="0"/>
    <Peak1D F1="98.744539" intensity="7.525195e-01" type="0"/>
    <Peak1D F1="77.332263" intensity="1.511339e+01" type="0"/>
    <Peak1D F1="77.014807" intensity="1.584929e+01" type="0"/>
    <Peak1D F1="76.697253" intensity="1.559743e+01" type="0"/>
    <Peak1D F1="29.731337" intensity="1.620902e+00" type="0"/>
    <Peak1D F1="12.403527" intensity="8.935483e+00" type="0"/>
    <Peak1D F1="11.007339" intensity="6.552025e-01" type="0"/>
  </PeakList1D>
</PeakList>
