# Supplementary material for: Access to SCF3‑Substituted Indolizines via a Photocatalytic Late-Stage Functionalization Protocol
Source: Org Lett. 2025 Jul 21;27(31):8389–93. doi: 10.1021/acs.orglett.5c02079 (PMC12340967; doi:10.1021/acs.orglett.5c02079)
Supplement: Supplementary file 2 [file ol5c02079_si_002.zip › FID for Publication/2aa/13C/shimvalues]

# Fri Apr 25 10:22:15 2025
#$$PROBEIDENTIFIER=Z173763_0019
#$$PROBENAME=PI HR-TBO400S1-BBF/H/F/D-5.0-Z FB
#$$MAGNETID=BZH206640070I
#$$CRYOSTATID=D315-54-11519
#$$SHIMID=292722
#
# Active Shim Gradients
#
Z           		509             
Z2          		974             
Z3          		359             
Z4          		-2980           
Z5          		-16             
Z6          		4498            
Z7          		5634            
Z8          		-1953           
X           		-2490           
XZ          		-672            
XZ2         		4311            
XZ3         		-1129           
XZ4         		3256            
XZ5         		-8020           
Y           		-778            
YZ          		2010            
YZ2         		-2956           
YZ3         		-1652           
YZ4         		-1425           
YZ5         		-935            
XY          		1667            
XYZ         		5027            
XYZ2        		-1538           
XYZ3        		-487            
XYZ4        		-2843           
XYZ5        		131             
(X2-Y2)     		1655            
(X2-Y2)Z    		-704            
(X2-Y2)Z2   		-991            
(X2-Y2)Z3   		1202            
(X2-Y2)Z4   		-1035           
(X2-Y2)Z5   		298             
X3          		2635            
X3Z         		-787            
Y3          		1228            
Y3Z         		1420            
#
# Lock Parameter
#
FIELD		9188.959
LOCKPHASE		 256.200
LOCKPOWER		 -27.000
LOCKGAIN		 142.227
LOCKDC		 -75.000
LOCKSHIFT		   7.240
LOOPGAIN		  -9.400
LOOPTIME		   0.464
LOOPFILTER		  50.000
#
IEEE64_VERSION_CODE 1
#
# Shim currents 
#
SHIM_SETTING [ 1]      968.92139633
SHIM_SETTING [ 2]      516.71760700
SHIM_SETTING [ 3]    -2924.89350243
SHIM_SETTING [ 4]    -4208.97659882
SHIM_SETTING [ 5]      145.87367039
SHIM_SETTING [ 6]     1735.40945596
SHIM_SETTING [ 7]     5901.80018963
SHIM_SETTING [ 8]    -5664.51954462
SHIM_SETTING [ 9]     1897.42687065
SHIM_SETTING [10]     -905.60489812
SHIM_SETTING [11]        0.00000000
SHIM_SETTING [12]     -192.88700000
SHIM_SETTING [13]     2648.07300000
SHIM_SETTING [14]     1659.46700023
SHIM_SETTING [15]     -433.92900243
SHIM_SETTING [16]     8519.31300623
SHIM_SETTING [17]    -9514.58199847
SHIM_SETTING [18]    -7544.72500065
SHIM_SETTING [19]    -8919.42300133
SHIM_SETTING [20]     8954.73999929
SHIM_SETTING [21]     -128.95299856
SHIM_SETTING [22]     -671.82899940
SHIM_SETTING [23]     2259.00000016
SHIM_SETTING [24]     4571.99299975
SHIM_SETTING [25]     1502.83600076
SHIM_SETTING [26]    -1182.86899901
SHIM_SETTING [27]      896.40100013
SHIM_SETTING [28]    -4333.86300283
SHIM_SETTING [29]     -227.21499968
SHIM_SETTING [30]    -1761.21499747
SHIM_SETTING [31]     4962.63999987
SHIM_SETTING [32]    -4716.24699921
SHIM_SETTING [33]     2926.67900113
SHIM_SETTING [34]    -6484.80499848
SHIM_SETTING [35]     9530.96699832
SHIM_SETTING [36]     1740.63300149
SHIM_SETTING [37]     1179.49200162
SHIM_SETTING [38]    -2313.25400077
SHIM_SETTING [39]      150.25399821
SHIM_SETTING [40]        0.00000000
