# Supplementary material for: Access to SCF3‑Substituted Indolizines via a Photocatalytic Late-Stage Functionalization Protocol
Source: Org Lett. 2025 Jul 21;27(31):8389–93. doi: 10.1021/acs.orglett.5c02079 (PMC12340967; doi:10.1021/acs.orglett.5c02079)
Supplement: Supplementary file 2 [file ol5c02079_si_002.zip › FID for Publication/2aa/19F/audita.txt]

##TITLE= Audit trail, TopSpin 4.4.1
##JCAMPDX= 5.01
##ORIGIN= Bruker BioSpin GmbH & Co. KG
##OWNER= root
$$ /root/.topspin-BladeEpu/local_acqu/ks456-79/19/audita.txt
##AUDIT TRAIL=  $$ (NUMBER, WHEN, WHO, WHERE, PROCESS, VERSION, WHAT)
(   1,<2025-04-30T06:22:26.727+0000>,<NMR400NEO\nmrsu>,<NMR400NEO>,<go4>,<TopSpin 4.4.1>,
      <acquisition in progress>)
$$ U:/DATA/nmradvance/nmr/ks456-79/19/audita.txt
(   2,<2025-04-30T06:24:48.052+0000>,<NMR400NEO\nmrsu>,<NMR400NEO>,<go4>,<TopSpin 4.4.1>,
      <created by zg on 'Avance Neo 400' (NMR400NEO) by user 'NMR400NEO\nmrsu'
       on data set with UUID '7c555e1e-258b-11f0-9022-0030d62beeb4'
       started at 2025-04-30 06:22:26.726 +0000, POWCHK enabled, PULCHK disabled,
       completed at 2025-04-30 06:24:48.051 +0000
       configuration hash MD5:
       4E 22 4B 88 86 9F 84 7C 6B C0 DD 16 36 7B 4C 91
       double data hash MD5: 512K
       F3 F4 91 D4 0E DB DC 53 94 84 FD EE B6 A2 BA 4B>)
(   3,<2025-04-30T08:24:46.211+0200>,<nmrsu>,<NMR400neo>,<xwish3>,<TopSpin 4.4.1>,
      <ICON-NMR User ID: nmradvance
       double data hash MD5: 512K
       F3 F4 91 D4 0E DB DC 53 94 84 FD EE B6 A2 BA 4B>)
##END=

$$ hash MD5
$$ B3 B6 01 73 01 97 CB 85 DC B6 6B 0A 23 A2 3D D7
