# Supplementary material for: Access to SCF3‑Substituted Indolizines via a Photocatalytic Late-Stage Functionalization Protocol
Source: Org Lett. 2025 Jul 21;27(31):8389–93. doi: 10.1021/acs.orglett.5c02079 (PMC12340967; doi:10.1021/acs.orglett.5c02079)
Supplement: Supplementary file 2 [file ol5c02079_si_002.zip › FID for Publication/2aa/19F/pdata/1/auditp.txt]

##TITLE= Audit trail, TopSpin 4.4.1
##JCAMPDX= 5.01
##ORIGIN= Bruker BioSpin GmbH & Co. KG
##OWNER= nmrsu
$$ U:/DATA/nmradvance/nmr/ks456-79/19/pdata/1/auditp.txt
##AUDIT TRAIL=  $$ (NUMBER, WHEN, WHO, WHERE, PROCESS, VERSION, WHAT)
(   1,<2025-04-30T06:22:26.727+0000>,<NMR400NEO\nmrsu>,<NMR400NEO>,<go4>,<TopSpin 4.4.1>,
      <acquisition in progress>)
$$ U:/DATA/nmradvance/nmr/ks456-79/19/audita.txt
(   2,<2025-04-30T06:24:48.052+0000>,<NMR400NEO\nmrsu>,<NMR400NEO>,<go4>,<TopSpin 4.4.1>,
      <created by zg on 'Avance Neo 400' (NMR400NEO) by user 'NMR400NEO\nmrsu'
       on data set with UUID '7c555e1e-258b-11f0-9022-0030d62beeb4'
       started at 2025-04-30 06:22:26.726 +0000, POWCHK enabled, PULCHK disabled,
       completed at 2025-04-30 06:24:48.051 +0000
       configuration hash MD5:
       4E 22 4B 88 86 9F 84 7C 6B C0 DD 16 36 7B 4C 91
       double data hash MD5: 512K
       F3 F4 91 D4 0E DB DC 53 94 84 FD EE B6 A2 BA 4B>)
(   3,<2025-04-30T08:24:46.211+0200>,<nmrsu>,<NMR400neo>,<xwish3>,<TopSpin 4.4.1>,
      <ICON-NMR User ID: nmradvance
       double data hash MD5: 512K
       F3 F4 91 D4 0E DB DC 53 94 84 FD EE B6 A2 BA 4B>)
(   4,<2025-04-30T08:24:47.587+0200>,<nmrsu>,<NMR400neo>,<proc1d>,<TopSpin 4.4.1>,
      <Start of raw data processing
       ef LB = 0.3 FT_mod = 6 PKNL = 1 SI = 256K
       fid double data hash MD5: 512K
       F3 F4 91 D4 0E DB DC 53 94 84 FD EE B6 A2 BA 4B
       data hash MD5: 256K
       82 8E 15 D2 7E 6D 96 88 1C 05 F0 C2 E3 39 8D 8A>)
$$ U:/DATA/nmradvance/nmr/ks456-79/19/pdata/1/auditp.txt
(   5,<2025-04-30T08:24:47.766+0200>,<nmrsu>,<NMR400neo>,<proc1d>,<TopSpin 4.4.1>,
      <apks
       data hash MD5: 256K
       70 25 2A 51 06 03 53 75 7D 9B C6 D9 22 59 1B 7F>)
(   6,<2025-04-30T08:24:47.939+0200>,<nmrsu>,<NMR400neo>,<sref>,<TopSpin 4.4.1>,
      <sref
       data hash MD5: 256K
       70 25 2A 51 06 03 53 75 7D 9B C6 D9 22 59 1B 7F>)
(   7,<2025-04-30T08:24:48.012+0200>,<nmrsu>,<NMR400neo>,<proc1d>,<TopSpin 4.4.1>,
      <abs ABSG = 5
       data hash MD5: 256K
       10 17 96 5E 01 95 24 4E 7E 46 9C 66 33 F4 3A A0>)
(   8,<2025-04-30T08:24:48.204+0200>,<nmrsu>,<NMR400neo>,<peak>,<TopSpin 4.4.1>,
      <1D Peak picking
       data hash MD5: 256K
       10 17 96 5E 01 95 24 4E 7E 46 9C 66 33 F4 3A A0>)
(   9,<2025-04-30T08:24:48.389+0200>,<nmrsu>,<NMR400neo>,<xwish3>,<TopSpin 4.4.1>,
      <ICON-NMR User ID: nmradvance
       data hash MD5: 256K
       10 17 96 5E 01 95 24 4E 7E 46 9C 66 33 F4 3A A0>)
(  10,<2025-04-30T09:26:22.555+0200>,<nmrsu>,<NMR400neo>,<dataserver>,<TopSpin 4.4.1>,
      <Spectrum calibrated, SF was set. Old value: 376.592460 New value: 376.592642. Peak list modified: Yes
       data hash MD5: 256K
       10 17 96 5E 01 95 24 4E 7E 46 9C 66 33 F4 3A A0>)
(  11,<2025-04-30T09:26:22.568+0200>,<nmrsu>,<NMR400neo>,<dataserver>,<TopSpin 4.4.1>,
      <Spectrum calibrated, OFFSET was set. Old value: 12.769520 New value: 12.287513. Peak list modified: Yes
       data hash MD5: 256K
       10 17 96 5E 01 95 24 4E 7E 46 9C 66 33 F4 3A A0>)
(  12,<2025-04-30T09:26:33.757+0200>,<nmrsu>,<NMR400neo>,<audit>,<TopSpin 4.4.1>,
      <user comment:
       TITLE=19F{1H}
       zgig30
       d1: 5s
       extern referenziertTITLE_END
       data hash MD5: 256K
       10 17 96 5E 01 95 24 4E 7E 46 9C 66 33 F4 3A A0>)
##END=

$$ hash MD5
$$ 2C 46 BE 83 23 4C 33 99 49 7A 37 E0 01 27 6E 85
