# Supplementary material for: Access to SCF3‑Substituted Indolizines via a Photocatalytic Late-Stage Functionalization Protocol
Source: Org Lett. 2025 Jul 21;27(31):8389–93. doi: 10.1021/acs.orglett.5c02079 (PMC12340967; doi:10.1021/acs.orglett.5c02079)
Supplement: Supplementary file 2 [file ol5c02079_si_002.zip › FID for Publication/2aa/19F/pdata/1/peaklist.xml]

<?xml version="1.0" encoding="UTF-8"?>
<PeakList modified="2025-04-30T09:26:22">
  <PeakList1D>
    <PeakList1DHeader creator="nmrsu" date="2025-04-30T08:24:48" expNo="19" name="ks456-79" owner="" procNo="1" source="U:/DATA/nmradvance/nmr">
      <PeakPickDetails>F1=12.769520ppm, F2=-252.769519ppm, MI=0.00cm, MAXI=10000.00cm, PC=1.000
      </PeakPickDetails>
    </PeakList1DHeader>
    <Peak1D F1="7.222181845091551" intensity="0.002538681" type="0"/>
    <Peak1D F1="4.620160845091551" intensity="0.002568194" type="0"/>
    <Peak1D F1="0.576227845091551" intensity="0.002625665" type="0"/>
    <Peak1D F1="-6.3491301549084485" intensity="0.002489484" type="0"/>
    <Peak1D F1="-26.71253815490845" intensity="0.002490967" type="0"/>
    <Peak1D F1="-44.19912015490845" intensity="0.02684511" type="0"/>
    <Peak1D F1="-44.389737154908445" intensity="0.004919246" type="0"/>
    <Peak1D F1="-44.648296154908444" intensity="0.01168622" type="0"/>
    <Peak1D F1="-44.703087154908445" intensity="1.06845" type="0"/>
    <Peak1D F1="-44.721811154908444" intensity="0.02945601" type="0"/>
    <Peak1D F1="-44.757220154908445" intensity="0.005375785" type="0"/>
    <Peak1D F1="-44.90703015490845" intensity="0.01158262" type="0"/>
    <Peak1D F1="-45.004839154908446" intensity="0.07362357" type="0"/>
    <Peak1D F1="-45.05469615490845" intensity="0.02633425" type="0"/>
    <Peak1D F1="-45.22859515490845" intensity="0.1897348" type="0"/>
    <Peak1D F1="-45.28342515490845" intensity="15.0" type="0"/>
    <Peak1D F1="-45.32731815490845" intensity="1.126515" type="0"/>
    <Peak1D F1="-45.33558815490845" intensity="0.1258777" type="0"/>
    <Peak1D F1="-45.33765715490845" intensity="0.1299691" type="0"/>
    <Peak1D F1="-45.381261154908444" intensity="0.02179475" type="0"/>
    <Peak1D F1="-45.468189154908444" intensity="0.0102473" type="0"/>
    <Peak1D F1="-45.49239315490845" intensity="0.01635473" type="0"/>
    <Peak1D F1="-45.534601154908444" intensity="0.006722953" type="0"/>
    <Peak1D F1="-45.58263315490845" intensity="0.006438748" type="0"/>
    <Peak1D F1="-45.604961154908445" intensity="0.006305373" type="0"/>
    <Peak1D F1="-45.63430115490845" intensity="0.005231959" type="0"/>
    <Peak1D F1="-45.678946154908445" intensity="0.004885644" type="0"/>
    <Peak1D F1="-45.71651315490845" intensity="0.004768786" type="0"/>
    <Peak1D F1="-45.84092415490845" intensity="0.08012353" type="0"/>
    <Peak1D F1="-45.855532154908445" intensity="0.005240964" type="0"/>
    <Peak1D F1="-45.880053154908445" intensity="0.008127398" type="0"/>
    <Peak1D F1="-45.89793415490845" intensity="0.1232391" type="0"/>
    <Peak1D F1="-45.984976154908445" intensity="0.003531891" type="0"/>
    <Peak1D F1="-45.99654215490845" intensity="0.003367679" type="0"/>
    <Peak1D F1="-46.078445154908444" intensity="0.002921021" type="0"/>
    <Peak1D F1="-46.10842615490845" intensity="0.002808679" type="0"/>
    <Peak1D F1="-46.12513515490845" intensity="0.003467813" type="0"/>
    <Peak1D F1="-46.19891515490845" intensity="0.003096389" type="0"/>
    <Peak1D F1="-46.23134115490845" intensity="0.003050002" type="0"/>
    <Peak1D F1="-46.263752154908445" intensity="0.002556143" type="0"/>
    <Peak1D F1="-46.32134315490845" intensity="0.002455134" type="0"/>
    <Peak1D F1="-46.37311115490845" intensity="0.00254362" type="0"/>
    <Peak1D F1="-46.43881415490845" intensity="0.002556989" type="0"/>
    <Peak1D F1="-46.545205154908444" intensity="0.002762721" type="0"/>
    <Peak1D F1="-46.60084715490845" intensity="0.002761276" type="0"/>
    <Peak1D F1="-46.70941015490845" intensity="0.002852281" type="0"/>
    <Peak1D F1="-46.747618154908444" intensity="0.002532859" type="0"/>
    <Peak1D F1="-46.90068415490845" intensity="0.002472767" type="0"/>
    <Peak1D F1="-47.018317154908445" intensity="0.002618077" type="0"/>
    <Peak1D F1="-47.189533154908446" intensity="0.002445678" type="0"/>
    <Peak1D F1="-48.396995154908446" intensity="0.002442328" type="0"/>
    <Peak1D F1="-49.18793915490845" intensity="0.00242227" type="0"/>
    <Peak1D F1="-52.06850315490845" intensity="0.00248264" type="0"/>
    <Peak1D F1="-54.550969154908444" intensity="0.008911198" type="0"/>
    <Peak1D F1="-59.11864215490845" intensity="0.01022928" type="0"/>
    <Peak1D F1="-63.958989154908444" intensity="0.002699316" type="0"/>
    <Peak1D F1="-71.00462615490845" intensity="0.002556704" type="0"/>
    <Peak1D F1="-85.55421915490845" intensity="0.002825303" type="0"/>
    <Peak1D F1="-110.40285815490844" intensity="0.002460822" type="0"/>
    <Peak1D F1="-112.26753515490844" intensity="0.002793969" type="0"/>
    <Peak1D F1="-124.70848115490844" intensity="0.002650295" type="0"/>
    <Peak1D F1="-137.32975615490844" intensity="0.002860762" type="0"/>
    <Peak1D F1="-142.61053915490845" intensity="0.002541707" type="0"/>
    <Peak1D F1="-154.45484915490846" intensity="0.002399547" type="0"/>
    <Peak1D F1="-196.85379815490845" intensity="0.002740664" type="0"/>
    <Peak1D F1="-200.18359015490844" intensity="0.002504843" type="0"/>
    <Peak1D F1="-209.60390815490845" intensity="0.002404833" type="0"/>
    <Peak1D F1="-211.76527715490846" intensity="0.002623323" type="0"/>
    <Peak1D F1="-222.07941315490845" intensity="0.002733419" type="0"/>
    <Peak1D F1="-222.77015115490843" intensity="0.002508357" type="0"/>
    <Peak1D F1="-235.50430715490845" intensity="0.002457844" type="0"/>
  </PeakList1D>
</PeakList>
