# Supplementary material for: Access to SCF3‑Substituted Indolizines via a Photocatalytic Late-Stage Functionalization Protocol
Source: Org Lett. 2025 Jul 21;27(31):8389–93. doi: 10.1021/acs.orglett.5c02079 (PMC12340967; doi:10.1021/acs.orglett.5c02079)
Supplement: Supplementary file 2 [file ol5c02079_si_002.zip › FID for Publication/2aa/19F/shimvalues]

# Wed Apr 30 06:24:47 2025
#$$PROBEIDENTIFIER=Z173763_0019
#$$PROBENAME=PI HR-TBO400S1-BBF/H/F/D-5.0-Z FB
#$$MAGNETID=BZH206640070I
#$$CRYOSTATID=D315-54-11519
#$$SHIMID=292722
#
# Active Shim Gradients
#
Z           		473             
Z2          		979             
Z3          		407             
Z4          		-2978           
Z5          		-141            
Z6          		4498            
Z7          		5634            
Z8          		-1953           
X           		-2490           
XZ          		-672            
XZ2         		4311            
XZ3         		-1129           
XZ4         		3256            
XZ5         		-8020           
Y           		-778            
YZ          		2010            
YZ2         		-2956           
YZ3         		-1652           
YZ4         		-1425           
YZ5         		-935            
XY          		1667            
XYZ         		5027            
XYZ2        		-1538           
XYZ3        		-487            
XYZ4        		-2843           
XYZ5        		131             
(X2-Y2)     		1655            
(X2-Y2)Z    		-704            
(X2-Y2)Z2   		-991            
(X2-Y2)Z3   		1202            
(X2-Y2)Z4   		-1035           
(X2-Y2)Z5   		298             
X3          		2635            
X3Z         		-787            
Y3          		1228            
Y3Z         		1420            
#
# Lock Parameter
#
FIELD		9189.528
LOCKPHASE		 256.200
LOCKPOWER		 -27.000
LOCKGAIN		 143.709
LOCKDC		 -75.000
LOCKSHIFT		   7.240
LOOPGAIN		  -9.400
LOOPTIME		   0.464
LOOPFILTER		  50.000
#
IEEE64_VERSION_CODE 1
#
# Shim currents 
#
SHIM_SETTING [ 1]      952.03712367
SHIM_SETTING [ 2]      522.17189207
SHIM_SETTING [ 3]    -2987.61054670
SHIM_SETTING [ 4]    -4210.57052049
SHIM_SETTING [ 5]       23.70049409
SHIM_SETTING [ 6]     1858.91793486
SHIM_SETTING [ 7]     5838.18669704
SHIM_SETTING [ 8]    -5592.20956013
SHIM_SETTING [ 9]     1871.36894077
SHIM_SETTING [10]     -875.63382022
SHIM_SETTING [11]        0.00000000
SHIM_SETTING [12]     -192.88700000
SHIM_SETTING [13]     2648.07300000
SHIM_SETTING [14]     1659.46700031
SHIM_SETTING [15]     -433.92900324
SHIM_SETTING [16]     8519.31300831
SHIM_SETTING [17]    -9514.58199796
SHIM_SETTING [18]    -7544.72500086
SHIM_SETTING [19]    -8919.42300177
SHIM_SETTING [20]     8954.73999906
SHIM_SETTING [21]     -128.95299807
SHIM_SETTING [22]     -671.82899920
SHIM_SETTING [23]     2259.00000021
SHIM_SETTING [24]     4571.99299967
SHIM_SETTING [25]     1502.83600101
SHIM_SETTING [26]    -1182.86899868
SHIM_SETTING [27]      896.40100017
SHIM_SETTING [28]    -4333.86300378
SHIM_SETTING [29]     -227.21499958
SHIM_SETTING [30]    -1761.21499662
SHIM_SETTING [31]     4962.63999982
SHIM_SETTING [32]    -4716.24699895
SHIM_SETTING [33]     2926.67900150
SHIM_SETTING [34]    -6484.80499797
SHIM_SETTING [35]     9530.96699776
SHIM_SETTING [36]     1740.63300199
SHIM_SETTING [37]     1179.49200215
SHIM_SETTING [38]    -2313.25400103
SHIM_SETTING [39]      150.25399761
SHIM_SETTING [40]        0.00000000
