# Supplementary material for: Access to SCF3‑Substituted Indolizines via a Photocatalytic Late-Stage Functionalization Protocol
Source: Org Lett. 2025 Jul 21;27(31):8389–93. doi: 10.1021/acs.orglett.5c02079 (PMC12340967; doi:10.1021/acs.orglett.5c02079)
Supplement: Supplementary file 2 [file ol5c02079_si_002.zip › FID for Publication/2aa/19F/specpar]

##TITLE= Parameter file, TopSpin 4.4.1
##JCAMPDX= 5.0
##DATATYPE= Parameter Values
##NPOINTS= 4	$$ modification sequence number
##ORIGIN= Bruker BioSpin GmbH & Co. KG
##OWNER= nmrsu
$$ 2025-04-30 08:22:24.462 +0200  nmrsu@NMR400neo
$$ U:/DATA/nmradvance/nmr/ks456-79/19//specpar
$$ process C:\Bruker\TopSpin4.4.1\prog\mod\acqdataserver.exe
##$ANCIEN= (0..7)
0 0 0 0 0 0 0 0
##$BF1= 100.13
##$BF2= 100.13
##$BF3= 100.13
##$DEC= 1
##$DECB= 1
##$DEF19F= yes
##$DEFRSEL= yes
##$HPMOD= (0..32)
0 0 0 0 0 0 0 0 0 0 0 0 0 0 0 0 0 0 0 0 0 0 0 0 0 0 0 0 0 0 0 0 0
##$HPPRECH= (0..32)
-1 -1 -1 -1 -1 -1 -1 -1 -1 -1 -1 -1 -1 -1 -1 -1 -1 -1 -1 -1 -1 -1 -1 -1
-1 -1 -1 -1 -1 -1 -1 -1 -1
##$HPSELECT= yes
##$LOCSW19F= -1
##$LOCSW2H= -1
##$NUC1= 10
##$NUC2= 14
##$NUC3= 0
##$NUC4= 0
##$NUC5= 0
##$NUC6= 0
##$NUC7= 0
##$NUC8= 0
##$NUCARR= (0..123)
400.23 400.23 61.43774184 426.90122314 304.891115645 58.898190998 155.544574733
56.23957117 42.999342413 128.40968914 100.637913546 28.921888529 40.554953698
54.257007851 376.592460225 31.595340881 105.86843937 24.500619761 104.287366776
79.51444253 162.016073707 30.7216548 39.214171191 32.641658168 18.676224658
23.221416641 10.251111002 26.935595067 97.222859018 22.563102328 22.569117785
39.904167711 105.27228878 22.622984741 99.213887201 12.958558889 94.96286827
35.764756917 106.122877588 113.680100494 25.041602647 96.060619114 122.056958419
13.961283125 68.529838012 76.32991648 20.882888761 100.273544154 108.088186991
15.39924948 38.641978369 130.957073044 17.345255791 19.612062455 37.206573485
97.960975191 26.08269293 26.630083499 90.08507315 18.431195847 20.657347149
12.753116828 18.31492503 16.200585984 18.624835126 84.910715604 88.823744303
87.513311237 87.700915047 130.950249123 142.610990196 149.248296454 95.777348327
51.866674199 104.739158407 126.271640469 80.075961218 111.304707428 32.994645018
52.494735127 39.760677251 44.477271734 52.80754689 56.535052974 122.550426
21.812535 13.447728 16.689591 13.767912 99.497178 43.945254 12.287061 16.129269
96.215292 13.767912 19.291086 85.409082 11.526624 33.179067 70.037472404
19.2950883 45.6422292 32.5427013 16.0372161 10.0737891 47.98597608 16.67513069
90.15020658 91.05872868 9.134573361 31.07946042 6.8759514 7.4883033 86.036578603
6.9199767 71.684482891 26.461538641 228.62418336 230.868024827 83.730513378
64.314111362 7.36983522 14.528349 100
##$NUCOFFS= (0..127)
<1H> <13C> <15N> <2H> <19F> <21Ne> <14N> <77Se> <31P> <11B> <7Li> <29Si>
<27Al> <9Be> <6Li> <17O> <> <> <> <> <> <> <> <> <> <> <> <> <> <> <> <>
<> <> <> <> <> <> <> <> <> <> <> <> <> <> <> <> <> <> <> <> <> <> <> <>
<> <> <> <> <> <> <> <> <> <> <> <> <> <> <> <> <> <> <> <> <> <> <> <>
<> <> <> <> <> <> <> <> <> <> <> <> <> <> <> <> <> <> <> <> <> <> <> <>
<> <> <> <> <> <> <> <> <> <> <> <> <> <> <> <> <> <> <> <> <> <> <> <>
##$OBS= 1
##$OFFS= (0..127)
0 0 0 0 0 0 0 0 0 0 0 0 0 0 0 0 0 0 0 0 0 0 0 0 0 0 0 0 0 0 0 0 0 0 0 0
0 0 0 0 0 0 0 0 0 0 0 0 0 0 0 0 0 0 0 0 0 0 0 0 0 0 0 0 0 0 0 0 0 0 0 0
0 0 0 0 0 0 0 0 0 0 0 0 0 0 0 0 0 0 0 0 0 0 0 0 0 0 0 0 0 0 0 0 0 0 0 0
0 0 0 0 0 0 0 0 0 0 0 0 0 0 0 0 0 0 0 0
##$OFFSF= (0..7)
0 0 0 0 0 0 0 0
##$OFFSH= (0..7)
0 0 0 0 0 0 0 0
##$OFFSX= (0..7)
0 0 0 0 0 0 0 0
##$OFFSXAS= (0..7)
0 0 0 0 0 0 0 0
##$OFSF1= 0
##$OFSF2= 0
##$OFSH1= 0
##$OFSH2= 0
##$OFSH3= 0
##$OFSX1= 0
##$OFSX2= 0
##$OFSY= 0
##$PACOIL= (0..32)
0 0 0 0 0 0 0 0 0 0 0 0 0 0 0 0 0 0 0 0 0 0 0 0 0 0 0 0 0 0 0 0 0
##$PRECHAN= (0..32)
-1 2 -1 0 3 -1 1 -1 -1 -1 -1 -1 -1 -1 -1 -1 -1 -1 -1 -1 -1 -1 -1 -1 -1
-1 -1 -1 -1 -1 -1 -1 -1
##$RECPRE= (0..25)
-1 0 2 3 -1 -1 -1 -1 -1 -1 -1 -1 -1 -1 -1 -1 -1 -1 -1 -1 -1 -1 -1 -1 -1
-1
##$RECPRFX= (0..32)
1 0 1 1 0 0 0 0 0 0 0 0 0 0 0 0 0 0 0 0 0 0 0 0 0 0 0 0 0 0 0 0 0
##$RECSEL= (0..24)
0 1 2 3 4 5 6 7 8 9 10 11 12 13 14 15 16 17 18 19 20 21 22 23 24
##$SELREC= (0..24)
0 0 0 0 0 0 0 0 0 0 0 0 0 0 0 0 0 0 0 0 0 0 0 0 0
##$SFO1= 100.647978
##$SFO2= 376.560073
##$SFO3= 400.23
##$SFO4= 400.232471
##$SFO5= 400.232471
##$SFO6= 400.232471
##$SFO7= 400.232471
##$SFO8= 400.232471
##$TY= (0..123)
0 0 0 0 0 0 0 0 0 0 0 0 0 0 0 0 0 0 0 0 0 0 0 0 0 0 0 0 0 0 0 0 0 0 0 0
0 0 0 0 0 0 0 0 0 0 0 0 0 0 0 0 0 0 0 0 0 0 0 0 0 0 0 0 0 0 0 0 0 0 0 0
0 0 0 0 0 0 0 0 0 0 0 0 0 0 0 0 0 0 0 0 0 0 0 0 0 0 0 0 0 0 0 0 0 0 0 0
0 0 0 0 0 0 0 0 0 0 0 0 0 0 0 0
##END=
