# Supplementary material for: Access to SCF3‑Substituted Indolizines via a Photocatalytic Late-Stage Functionalization Protocol
Source: Org Lett. 2025 Jul 21;27(31):8389–93. doi: 10.1021/acs.orglett.5c02079 (PMC12340967; doi:10.1021/acs.orglett.5c02079)
Supplement: Supplementary file 2 [file ol5c02079_si_002.zip › FID for Publication/2aa/1H/audita.txt]

##TITLE= Audit trail, TopSpin 4.4.1
##JCAMPDX= 5.01
##ORIGIN= Bruker BioSpin GmbH & Co. KG
##OWNER= root
$$ /root/.topspin-BladeEpu/local_acqu/ks456-79/10/audita.txt
##AUDIT TRAIL=  $$ (NUMBER, WHEN, WHO, WHERE, PROCESS, VERSION, WHAT)
(   1,<2025-04-25T10:11:09.609+0000>,<NMR400NEO\nmrsu>,<NMR400NEO>,<go4>,<TopSpin 4.4.1>,
      <acquisition in progress>)
$$ U:/DATA/NMR/NMR/ks456-79/10/audita.txt
(   2,<2025-04-25T10:12:46.223+0000>,<NMR400NEO\nmrsu>,<NMR400NEO>,<go4>,<TopSpin 4.4.1>,
      <created by zg on 'Avance Neo 400' (NMR400NEO) by user 'NMR400NEO\nmrsu'
       on data set with UUID '9bc00f50-21bd-11f0-b4f4-0030d62beeb4'
       started at 2025-04-25 10:11:09.609 +0000, POWCHK enabled, PULCHK disabled,
       completed at 2025-04-25 10:12:46.223 +0000
       configuration hash MD5:
       4E 22 4B 88 86 9F 84 7C 6B C0 DD 16 36 7B 4C 91
       double data hash MD5: 64K
       ED 91 07 6C CE 4E 8B FC 36 3E 44 A5 7A A3 62 63>)
(   3,<2025-04-25T12:12:46.427+0200>,<nmrsu>,<NMR400neo>,<xwish3>,<TopSpin 4.4.1>,
      <ICON-NMR User ID: nmr
       double data hash MD5: 64K
       ED 91 07 6C CE 4E 8B FC 36 3E 44 A5 7A A3 62 63>)
##END=

$$ hash MD5
$$ F8 63 BA 0C DA 7B 4A 3D 42 06 CC 61 46 4F 02 83
